# Supplementary material for: Space ionizing radiation triggers the formation of peptides and organophosphates on olivine surfaces
Source: Nat Commun. 2026 Feb 23;17:3210. doi: 10.1038/s41467-026-69575-x (PMC13057002; doi:10.1038/s41467-026-69575-x)
Supplement: Supplementary file 3 — Source Data [file 41467_2026_69575_MOESM3_ESM.xlsx]

## Sheet: Fig 2a and 2b
Fig 2a and 2b		Amount of dipeptide (fmol)
	Phe-Phe			Ala-Ala			Ala-Phe			Phe-Ala			Phe-Arg
Forsterite	8844	13840	8180	1664	5916	1348	2020	2592	1564	812	1004	184	18460	40592	29128
Blank	5256	2664	5472				136	128	168				9860	1372	4432

## Sheet: Fig 2c
Fig 2c	Amount of AMP (pmol)
	TZ6 (C3-97 days, 37.75 mGy)			TZ 6 (B3-294 days, 101.08 mGy)
Phe	395.961	353.881	389.18	62.8849	58.6364
Ala	306.182	297.449	191.382	182.268	63.528	42.7374
Arg	1451.58	1097.33	979.385	202.693	207.627

## Sheet: Fig 2d
Fig 2d	Amount of NMP (pmol)
	TZ6 (C3-97 days, 37.75 mGy)			TZ 6 (B3-294 days, 101.08 mGy)
AMP	1097.33	979.385		202.693	207.627
UMP	184.763	146.777	134.411	58.7042	64.1581	64.1658
CMP	127.004	105.007	113.433	41.8283	53.895
GMP	84.9116	67.9103	77.8908	27.953	18.6784	30.9129

## Sheet: Fig 2e
Fig 2e	Amount of AMP (pmol)
	TZ7 (A2-174 days, 53.50 mGy)						Blank
	Forsterite			Blank			TZ 6 (37.75 mGy)			TZ 6 (101.08 mGy)			Control 2 (63.63 mGy)			Control 3 (1 Gy)			Control 4 (10 Gy)
AMP		2391.53	1943.28	782.209	455.499	440.296	331.264	262.004	327.088	62.8849	58.6364	45.3842	98.368	97.408	98.648	92.844	91.116	94.956	89.424	104.712	105.652

## Sheet: Fig 2f
Fig 2f
CHROMATOGRAM				CHROMATOGRAM				CHROMATOGRAM
L-Phe+P3m+A/U-C3-A1.raw				5-AMP-STD_20250221181542.raw				3-AMP-STD.raw
Data points: 873				Data points: 891				Data points: 901
Time	Intensity			Time	Intensity			Time	Intensity
0.0131519	12658.8			0.012964	15526.9			0.0131286	0
0.0292812	0			0.0281617	0			0.0283489	0
0.0513372	0			0.0485782	0			0.0487093	0
0.0734457	0			0.0689094	0			0.0683446	0
0.0949496	0			0.0891865	0			0.087576	0
0.118244	0			0.111535	0			0.10873	0
0.139841	0			0.131876	0			0.127724	0
0.161229	0			0.152493	18466.9			0.146703	0
0.185798	0			0.17467	0			0.165499	0
0.206925	0			0.197254	0			0.186559	0
0.228191	0			0.217839	0			0.205403	0
0.249256	0			0.238164	19315.9			0.224322	0
0.27266	0			0.258287	8883.43			0.243297	0
0.293841	0			0.280751	0			0.264134	0
0.314025	0			0.301318	0			0.282914	0
0.334429	0			0.321951	0			0.301568	0
0.35476	0			0.342685	0			0.320501	0
0.375517	0			0.364997	8557.61			0.339468	0
0.395658	0			0.385797	12699.8			0.360541	0
0.41636	0			0.405995	0			0.379491	0
0.438688	0			0.425866	0			0.39842	0
0.459442	0			0.448412	10925.1			0.417466	0
0.48019	0			0.468672	0			0.437399	0
0.5015	6790.48			0.489174	9495.42			0.456383	0
0.524465	0			0.509516	0			0.475476	0
0.544925	0			0.529339	9952.67			0.494341	0
0.565437	0			0.549328	12210.3			0.513462	0
0.586244	0			0.569476	7499.46			0.532603	0
0.609273	0			0.589951	0			0.551789	0
0.630419	0			0.612226	0			0.571001	0
0.65061	0			0.634464	22538			0.590174	0
0.671592	0			0.654864	11345.8			0.611587	0
0.692296	0			0.675058	10510.8			0.630835	0
0.712646	0			0.697637	9225.22			0.650091	0
0.733183	0			0.718116	0			0.669431	0
0.754027	0			0.738818	9288.79			0.688526	0
0.776817	9488.36			0.759576	26762.3			0.707901	0
0.797092	0			0.782445	5515.34			0.727224	0
0.817844	0			0.802976	9986.08			0.746637	0
0.838756	6362.94			0.823451	7358.07			0.766233	0
0.861852	0			0.844152	0			0.785626	0
0.882462	0			0.866814	0			0.805039	0
0.90364	5116.87			0.887485	9535.9			0.824554	0
0.924731	0			0.907852	0			0.844	0
0.947925	10247			0.930281	0			0.863539	0
0.968225	0			0.950718	230050			0.882849	0
0.989129	0			0.969872	50052.6			0.902406	0
1.01024	0			0.989262	36002.8			0.92202	0
1.03368	8748.21			1.00845	11301.9			0.941566	0
1.05447	0			1.03003	41411.3			0.960839	0
1.0752	0			1.04956	32082.4			0.980016	0
1.0963	6968.99			1.0692	15519.8			0.999237	0
1.1169	0			1.08911	12346.3			1.02081	0
1.13758	0			1.11082	40586.9			1.04064	11767.4
1.15796	0			1.13048	28059.7			1.06048	9218.49
1.18111	6570			1.14998	16791			1.08024	0
1.20243	7725.94			1.1695	14126.8			1.102	0
1.22358	0			1.19105	29828.8			1.12181	10064.4
1.24443	7295.35			1.21055	15342.5			1.14167	0
1.2655	0			1.23027	0			1.16146	0
1.28657	9463.48			1.24999	14246.1			1.18299	0
1.30794	0			1.27165	16951.9			1.20246	0
1.32894	0			1.29129	0			1.22217	0
1.34999	7979.53			1.31094	27084.1			1.24195	0
1.37118	0			1.33065	13811.4			1.26379	0
1.39262	6362.63			1.35248	9251.77			1.28348	0
1.41324	0			1.3721	0			1.30311	0
1.43375	0			1.39171	15188.1			1.32309	0
1.4548	0			1.41128	8534.68			1.34279	0
1.47557	0			1.43297	8643.09			1.36441	0
1.49634	0			1.45267	12703.8			1.38399	0
1.51703	24178.7			1.47232	0			1.40341	0
1.53851	0			1.49204	0			1.42298	0
1.55959	0			1.51381	0			1.44262	0
1.5804	8791.49			1.53362	12102.7			1.46235	0
1.60407	0			1.55301	9992.37			1.48208	0
1.62515	6882.79			1.5727	10590.2			1.50187	0
1.64606	6587.31			1.59253	9776.97			1.52368	0
1.66727	0			1.61425	0			1.54347	0
1.69059	6079.56			1.63397	15522			1.56325	0
1.71197	14085.2			1.65366	10966.7			1.58276	0
1.73328	0			1.67329	0			1.60221	0
1.7544	0			1.69499	0			1.62185	0
1.7756	6795.33			1.71462	0			1.64146	0
1.79667	6659.3			1.73399	0			1.66122	0
1.81758	8334.77			1.75314	0			1.68101	0
1.83891	0			1.77434	0			1.7006	0
1.86218	0			1.79375	0			1.72023	0
1.88379	7598.6			1.81328	12797			1.73983	0
1.90614	7423.8			1.83291	0			1.75922	0
1.92756	0			1.85473	0			1.7787	0
1.94877	6921.61			1.87465	0			1.79787	0
1.97005	0			1.89447	0			1.81734	0
1.99147	6095.59			1.91413	0			1.83695	0
2.01265	6725.14			1.9359	0			1.85681	0
2.03372	0			1.95581	0			1.87662	0
2.05481	17867.5			1.97577	0			1.8966	0
2.07617	0			1.99622	0			1.91665	0
2.09916	0			2.01816	0			1.93894	0
2.12051	0			2.03796	10421.5			1.95894	0
2.14298	0			2.05773	0			1.97889	0
2.16449	0			2.07749	0			1.9983	0
2.18542	6932.21			2.09952	0			2.01775	0
2.20654	5521.47			2.11932	0			2.03733	0
2.22781	0			2.13892	0			2.05698	0
2.24868	0			2.15841	12670.2			2.07647	0
2.27178	5883.57			2.18011	0			2.09835	0
2.29273	5519.16			2.1996	10777			2.11811	0
2.31411	0			2.21917	10752.2			2.1376	0
2.33533	5736.8			2.23875	15188.4			2.15714	0
2.3567	0			2.25853	10199.5			2.17663	0
2.37791	8480.24			2.28052	10537.3			2.19584	0
2.39925	0			2.30041	0			2.21494	0
2.42032	0			2.32023	0			2.2344	0
2.44162	7381.24			2.3398	0			2.25409	0
2.46283	7172.47			2.36158	8752.22			2.27386	0
2.48406	0			2.38148	10003.5			2.29374	0
2.50552	11337.3			2.40126	0			2.31361	0
2.5274	8888.25			2.421	0			2.33328	0
2.54844	6181.68			2.44298	10802.4			2.35296	0
2.56867	49078.8			2.46278	0			2.37241	0
2.58731	49297.4			2.48286	0			2.39172	0
2.60662	58475.6			2.50286	9431.76			2.41103	0
2.62589	29797.9			2.52485	0			2.43067	0
2.64508	38362.7			2.54464	0			2.45019	0
2.66444	41112.9			2.56464	12670.1			2.46982	9556.21
2.68603	15797.6			2.5847	0			2.48935	0
2.70549	44871.3			2.60708	0			2.50904	0
2.72479	14857.3			2.62672	11586.3			2.53089	0
2.74418	31066.8			2.64641	0			2.55039	0
2.76561	0			2.66623	0			2.57002	0
2.78496	15750.8			2.68826	8095.98			2.58929	0
2.80407	0			2.70817	0			2.60849	0
2.82332	10977.6			2.72797	0			2.62798	0
2.84278	30923.8			2.74765	0			2.64739	0
2.86432	12153.1			2.7696	0			2.66696	0
2.88358	38416.6			2.78952	0			2.68871	0
2.903	286604			2.80976	0			2.70808	0
2.92227	3.13149e+06			2.8295	0			2.72767	0
2.94366	10659962			2.8513	0			2.74737	0
2.96301	13986646			2.87114	10307.5			2.76677	0
2.9822	12990060			2.8909	69258.1			2.78598	0
3.00158	9297421			2.91068	1.67698e+06			2.80532	0
3.02237	5860476			2.93185	22003790			2.82472	0
3.04163	3.49522e+06			2.95081	61816024			2.84434	0
3.06111	2166505			2.96955	89797696			2.86368	0
3.08047	1.56e+06			2.98865	81866680			2.88324	0
3.10191	1.0234e+06			3.00807	49949284			2.90283	0
3.12136	777517			3.02975	27630376			2.92235	0
3.14071	675576			3.04941	16532094			2.94206	0
3.16023	537674			3.06909	9939318			2.96162	0
3.18182	467689			3.08892	6.17833e+06			2.98079	35053.2
3.20127	445864			3.11088	4.01042e+06			3.00034	31479
3.2207	413367			3.13091	2.63648e+06			3.01991	0
3.24004	291569			3.15072	2.14998e+06			3.03948	11679.8
3.25932	257215			3.17076	1.86537e+06			3.05899	0
3.28095	288877			3.19296	1488719			3.07873	0
3.3007	264419			3.21274	1.42936e+06			3.09845	0
3.32031	202766			3.2327	1.28339e+06			3.11807	0
3.33981	176625			3.25274	1.12498e+06			3.13786	0
3.36153	169357			3.2746	1.15684e+06			3.15758	0
3.38097	147585			3.29432	1.02739e+06			3.17679	0
3.4005	143171			3.31438	942771			3.19651	0
3.41993	113471			3.33437	885206			3.21601	0
3.4416	99122.4			3.35628	828940			3.23564	0
3.46101	105017			3.37619	742538			3.25514	0
3.4805	76966.8			3.39618	623980			3.27697	0
3.49999	81147.5			3.41617	720980			3.29667	0
3.5218	112219			3.43822	668892			3.31627	0
3.54139	67375.7			3.45806	598403			3.33598	0
3.56102	75087.3			3.47776	576775			3.35555	0
3.58056	61278.3			3.49762	552914			3.37473	0
3.60203	66264.2			3.51975	518791			3.39427	0
3.62144	83978.2			3.53967	502983			3.41382	0
3.64102	70081.6			3.55945	447979			3.43565	0
3.66063	90909.8			3.57945	477094			3.45512	0
3.68231	214691			3.60159	393895			3.4748	11538.8
3.70177	313681			3.62152	397474			3.49451	0
3.72123	162780			3.64171	323961			3.5141	0
3.74226	45327.2			3.6614	303500			3.53385	0
3.76507	48762			3.68345	297073			3.55351	0
3.78608	28339.2			3.7034	252782			3.57263	0
3.80698	37518.8			3.72325	264942			3.59199	0
3.82782	22138.4			3.7432	282076			3.61156	11356.8
3.85096	28293.8			3.7652	187378			3.63112	40408.2
3.87178	27888.1			3.78504	200049			3.65051	55861.6
3.89269	25729			3.80494	213502			3.67015	150242
3.91405	27636.5			3.82487	185326			3.68973	361829
3.93501	36657.4			3.84718	168668			3.70908	892976
3.95594	37734.4			3.86691	169623			3.7288	2.11809e+06
3.97689	27896.4			3.88687	137849			3.74821	5.0353e+06
3.99805	43222.5			3.90672	147548			3.7674	10284242
4.02099	29569.6			3.92651	141094			3.78669	20812868
4.04199	30191.8			3.94856	134544			3.80592	46034572
4.06307	44663			3.96823	132402			3.82482	86564400
4.08411	33929.2			3.9882	133846			3.84368	135028592
4.10502	31298.1			4.00816	97762.5			3.86252	189490336
4.12648	24625.8			4.03037	84520.8			3.88138	233996448
4.14753	41884.2			4.05012	101551			3.90003	263249328
4.16845	39102.4			4.07001	96415.1			3.91883	277344896
4.18944	26175.8			4.08998	110629			3.93769	257785472
4.21011	30145.5			4.11186	82524.2			3.95616	265370496
4.23245	33822.3			4.13183	91961.4			3.97502	239978288
4.25389	28167.4			4.15169	90284.6			3.99364	213967056
4.27527	36867.8			4.17141	74236.7			4.01449	188453552
4.29634	31400.9			4.19338	72349.6			4.03309	162302928
4.31725	23042.7			4.21287	81649.7			4.05212	128914528
4.33787	35438.1			4.23274	61588.4			4.07127	110790928
4.35891	26668.6			4.25262	59014.1			4.09033	92673992
4.37959	32357.5			4.27462	55853.8			4.11167	76686288
4.40059	48873.6			4.29449	60289			4.13092	64117340
4.42143	28559.8			4.31443	42435.1			4.15006	52494996
4.44442	35575.9			4.33428	50770.5			4.16954	40154800
4.46547	32756.2			4.3562	48885.1			4.19084	34358136
4.48616	37236.2			4.37595	65608.6			4.21019	31293276
4.50712	23667.4			4.39548	36837.4			4.22947	26736736
4.52834	50242.4			4.41536	44099.6			4.24897	22400776
4.54926	35690.1			4.43744	71391.9			4.26859	19836234
4.57024	38188.7			4.45719	43123.3			4.288	17183126
4.59142	36021.2			4.47697	44353.7			4.30753	15715919
4.61451	28820.4			4.49684	39449.6			4.32694	14587817
4.63588	40136.8			4.51882	25949.6			4.34844	12590885
4.65694	62054.6			4.53871	34221.5			4.36798	11427632
4.67806	22204.6			4.55843	44966.2			4.38724	10942126
4.69941	36821			4.57823	22279.5			4.40659	9477591
4.72079	31853.4			4.59996	51614.5			4.42581	8605686
4.74177	14062.3			4.61971	37786			4.44541	8547046
4.76272	19916.5			4.63957	44852.9			4.465	7628370
4.78333	30122.2			4.65933	47918.4			4.48433	7.2738e+06
4.80567	40314.4			4.67919	40375.2			4.50398	6.73396e+06
4.82659	31877.2			4.69913	32933.2			4.5236	6374881
4.84991	41754.7			4.71892	30257.3			4.54289	5887189
4.8711	27473.6			4.73875	34142.8			4.5624	5562285
4.89234	26934.2			4.75841	36527.5			4.58178	5.13111e+06
4.9136	44682.6			4.78043	12882.9			4.60116	4.68478e+06
4.93652	50263.1			4.80014	45811.3			4.62057	4.31449e+06
4.95685	48040.9			4.8198	40384.5			4.64009	4.01825e+06
4.97789	38410.4			4.83956	24687.1			4.65948	3.75761e+06
4.99913	31859.6			4.86114	31977.8			4.6791	3.47166e+06
5.02033	28839.5			4.88087	14646.2			4.69879	3.14882e+06
5.04152	18803.7			4.90072	33212.9			4.71838	3.16787e+06
5.06232	34023.2			4.92083	10959.4			4.73766	2.75617e+06
5.08361	30588.4			4.94266	34190			4.75725	2.68374e+06
5.10626	36970.6			4.96228	30671.9			4.77665	2487440
5.12735	29669.8			4.98215	25315.8			4.79602	2.45157e+06
5.14861	19593.7			5.00196	13663.9			4.81556	2.10337e+06
5.16969	24695			5.02364	37196.3			4.83524	2.14745e+06
5.19256	50205			5.04345	29398.2			4.85475	2.05224e+06
5.21497	18452			5.06307	12042.8			4.87428	1.81161e+06
5.23526	46177.8			5.08282	34566.7			4.8937	1.8775e+06
5.25553	33038.5			5.10482	15847.8			4.91328	1.70402e+06
5.27875	22332			5.12458	29876.7			4.93256	1.54397e+06
5.29995	27487.6			5.14452	30400.4			4.95224	1.5238e+06
5.32072	43519.3			5.1643	15323.2			4.97164	1623054
5.34142	19207.9			5.18615	11711.3			4.99094	1.34341e+06
5.36393	10221			5.20593	34571.1			5.01092	1.42526e+06
5.38504	29705.7			5.22567	9222.67			5.03056	1.34723e+06
5.40589	52788.4			5.24533	12020.3			5.0501	1.15343e+06
5.42795	50774.7			5.26723	9927.95			5.06994	1.25209e+06
5.44912	25694.6			5.28698	15110.9			5.08949	1.04724e+06
5.47067	31183.3			5.30716	12774.9			5.11096	1.17751e+06
5.49205	24831.4			5.32686	10393.7			5.13032	1.04988e+06
5.51544	26400.7			5.34872	12431.1			5.14995	1.12278e+06
5.53618	36126			5.36853	33055.8			5.16937	988801
5.55729	35043.8			5.38831	0			5.18903	969074
5.57885	31249.4			5.40822	28460.6			5.20846	1024145
5.60234	20625.2			5.42989	15014.3			5.22819	924610
5.62344	34180.1			5.44977	9994.42			5.24773	950275
5.64365	28235.4			5.46944	27243.5			5.26949	947619
5.66462	50268.3			5.4892	0			5.28918	794772
5.6873	16514.8			5.50893	24983.4			5.30857	916490
5.70841	26723.6			5.53076	24756.4			5.32777	795311
5.72865	13999.2			5.55053	26710			5.34723	766205
5.74956	21344.1			5.57025	15375.7			5.36686	751742
5.77311	60031.8			5.59001	27596.4			5.38639	791936
5.7953	9987.96			5.61205	8440.53			5.40566	659042
5.8162	0			5.6318	0			5.42525	709400
5.83715	21512.9			5.65155	12044.5			5.44503	703975
5.8602	38624.5			5.67126	0			5.46463	619878
5.881	23993.8			5.69098	14678.5			5.48415	654490
5.90175	22914.2			5.71104	24330.8			5.50377	691936
5.92275	38460.8			5.73074	31891.8			5.52308	587953
5.94376	27455.8			5.75056	25731.8			5.54233	527176
5.96485	23686.2			5.77234	14447.6			5.56181	606084
5.98716	36210.8			5.79222	11731.6			5.58116	543477
6.00848	22332.2			5.81215	13785.4			5.60091	578061
6.03073	34691.2			5.832	0			5.62044	548243
6.05219	33916.6			5.85395	25457.5			5.63996	555812
6.07355	0			5.87369	13498.3			5.65965	511499
6.09455	46347.5			5.89363	0			5.67923	509731
6.1173	33004.6			5.91309	13773.2			5.69875	561546
6.1386	35124			5.93479	11228.5			5.71795	501117
6.15872	68093.5			5.95457	13902.4			5.7374	497728
6.18194	30918.8			5.9743	12551.4			5.75678	482994
6.20259	52644.6			5.99397	8806.25			5.77665	500327
6.22307	35839.8			6.01592	14004.3			5.79615	449088
6.2444	31252.4			6.03569	11205			5.81558	503297
6.26698	33676.9			6.05544	31441.5			5.8352	396430
6.28791	0			6.07502	13064			5.85476	475411
6.30888	0			6.09706	0			5.87432	397492
6.32947	0			6.11651	10620.2			5.89384	388806
6.35209	25669.6			6.13609	0			5.91301	386863
6.37303	35475.1			6.15582	11524.4			5.93271	405832
6.39357	30029.9			6.17557	9645.53			5.95221	383303
6.41434	32768			6.19734	31635.2			5.97176	410612
6.43496	48478.4			6.21708	0			5.99125	425736
6.45733	33262			6.23678	9026.21			6.01076	378784
6.47855	49694.3			6.25664	0			6.03036	453566
6.4998	35862.7			6.27866	12366.1			6.05004	374623
6.52312	42440.1			6.29867	27491.1			6.06957	316737
6.54393	35454			6.31818	14374.2			6.08885	334522
6.56477	62162			6.33782	10782.8			6.10833	333231
6.58591	32914.8			6.35969	0			6.12815	369141
6.60903	22104.9			6.37931	15354			6.14777	383675
6.62995	38344.6			6.39905	0			6.16727	341910
6.65024	30889.4			6.41899	0			6.18686	356613
6.67109	9955.87			6.44073	26933.1			6.20646	323421
6.69111	19409.9			6.46048	0			6.22602	367063
6.71167	40394.9			6.48038	14487.5			6.2457	361175
6.73202	7344.54			6.50033	0			6.26536	324751
6.75426	0			6.52194	0			6.28449	304588
6.77684	29756.5			6.54162	0			6.30386	340779
6.79698	33421.6			6.56145	26606.3			6.32321	354916
6.81825	28832.2			6.58124	0			6.34262	357233
6.83955	18849.1			6.60089	0			6.36233	465826
6.86277	26470.4			6.6207	0			6.38171	429651
6.8843	20772.5			6.64044	14618.3			6.40132	556871
6.90556	24986.9			6.66022	8922.28			6.42096	666749
6.92643	40006.1			6.68215	8354.6			6.44072	878533
6.94777	25715.5			6.70226	0			6.46015	1.05507e+06
6.96906	52071.7			6.72194	0			6.47928	1.33072e+06
6.98918	48319.3			6.74164	0			6.49872	1.57406e+06
7.00955	29074.6			6.76356	0			6.51805	1.88837e+06
7.03397	28425.2			6.78315	25812.9			6.53746	1.88183e+06
7.05418	42571.6			6.80281	9981.67			6.55712	1.91104e+06
7.07515	33722.5			6.82256	0			6.57671	2.22009e+06
7.09788	24520.2			6.84232	16377.5			6.59646	1.99775e+06
7.1184	32160.8			6.86404	12818.8			6.61603	1.84098e+06
7.13929	36030.4			6.88375	8839.32			6.63572	1.47903e+06
7.16025	22446.7			6.9036	0			6.65541	1.31912e+06
7.18295	0			6.92372	12580.7			6.67463	1.19677e+06
7.20305	6377.7			6.94549	0			6.69386	920904
7.22437	52687			6.96529	0			6.71341	818005
7.2453	17075.4			6.98497	0			6.73274	685020
7.26612	36062.8			7.00467	9818.45			6.75225	630060
7.28676	0			7.02663	0			6.77179	491530
7.30771	37498.6			7.04637	10993.9			6.7914	468085
7.32861	42535.8			7.06617	0			6.81091	462082
7.35228	25608.9			7.08584	12352.4			6.83056	390712
7.37349	24303.3			7.10764	10619.5			6.85017	408469
7.39456	30142.4			7.12758	0			6.86935	399298
7.41558	37349.9			7.14715	0			6.8884	356642
7.43853	21888.4			7.16697	9226.41			6.90792	334843
7.45978	11013.8			7.18677	9360.28			6.92752	309550
7.48032	24150.1			7.20644	12467.7			6.94708	272880
7.50016	6921.31			7.22619	0			6.96671	229506
7.52219	44791.7			7.24585	13593.1			6.98619	259208
7.542	13013.3			7.26742	16293.3			7.00573	253147
7.563	0			7.28712	9799.9			7.02528	252366
7.5832	31307.1			7.30685	11130.4			7.04476	253280
7.60576	0			7.32662	31052.3			7.064	233660
7.62614	0			7.34833	0			7.08338	232172
7.647	0			7.36807	0			7.10306	240890
7.66722	0			7.38781	0			7.12243	260294
7.69076	10593.9			7.40762	13211.9			7.14204	249052
7.71158	35475.4			7.42943	28699.5			7.16161	230342
7.73173	25029.6			7.44921	13176.1			7.18106	239895
7.75151	0			7.46875	12966.4			7.20064	244041
7.77416	11522.1			7.4884	12460			7.22019	217932
7.79393	11184.5			7.50814	9225.55			7.23969	250360
7.81363	11978.5			7.53005	16950.9			7.25897	227666
7.83334	0			7.54935	0			7.27851	258733
7.85615	13244.1			7.56913	13946.4			7.29804	244496
7.87776	15980.2			7.58895	0			7.3174	266212
7.89807	0			7.61077	26068.6			7.33697	266284
7.91755	13800.6			7.63008	14859.8			7.35656	280048
7.94044	0			7.64962	12671.1			7.3761	254282
7.96097	0			7.66926	14112.8			7.39549	248468
7.98178	23454.8			7.69098	0			7.41489	251477
8.00124	0			7.71074	0			7.43441	272674
8.02329	11147.4			7.73042	12901.2			7.45371	325664
8.04324	0			7.74988	0			7.47306	263882
8.06313	0			7.77157	0			7.49248	298916
8.08378	0			7.79149	0			7.51183	316186
8.10447	8293.27			7.81091	0			7.5313	393277
8.12469	0			7.83026	0			7.55078	316535
8.14517	18099.8			7.85175	13969.8			7.5704	263247
8.16608	23639.4			7.87132	0			7.58973	251976
8.19012	0			7.89073	0			7.60933	310707
8.20899	130436			7.91015	0			7.62865	302471
8.22735	226351			7.93189	0			7.64793	205967
8.24656	769197			7.95128	11775.5			7.66728	246216
8.26803	480499			7.9706	0			7.68687	200525
8.2871	264579			7.99022	0			7.70629	221725
8.30622	130243			8.00958	0			7.72562	210451
8.32515	87875.7			8.03108	14775.7			7.74512	189063
8.34438	95066.9			8.05054	28800.3			7.7649	224813
8.3637	91407.7			8.06997	11150			7.78444	165970
8.38315	67538.2			8.08946	0			7.80394	157099
8.40239	75497.6			8.10909	0			7.82319	164351
8.42173	71833.5			8.1289	11998.8			7.84237	177204
8.44297	48780.9			8.14821	0			7.8618	167291
8.46209	20557.4			8.16774	0			7.88131	150789
8.4813	21190.5			8.18943	0			7.90071	168573
8.50064	44455.3			8.20884	11825.9			7.91993	183489
8.52185	45852.2			8.22845	0			7.93949	157937
8.54107	35444			8.24799	0			7.95888	189886
8.56033	20678.4			8.26753	9565.37			7.97839	186483
8.57972	34539.3			8.2873	11366.4			7.99788	198458
8.60125	0			8.30683	0			8.01752	203770
8.62057	13016.6			8.32649	0			8.03671	153377
8.63968	58162.6			8.346	0			8.05614	169636
8.65897	17530.8			8.36566	0			8.07547	138859
8.68032	34098			8.38532	0			8.09518	130388
8.69978	15738.8			8.40483	0			8.11447	188436
8.71894	19511.6			8.42459	9741.61			8.13384	125124
8.73801	16845.7			8.44412	0			8.15315	167931
8.7571	12762.7			8.46356	9960.91			8.17281	154286
8.77847	0			8.48322	0			8.19238	149885
8.79786	39975.9			8.50278	0			8.21197	146512
8.81727	20073.9			8.5226	0			8.23125	161428
8.83652	11100.7			8.54212	29283.5			8.25093	163677
8.85808	0			8.56178	10220.6			8.2705	184037
8.87732	41780			8.58132	0			8.29015	141417
8.89684	15406.5			8.60099	0			8.30979	146596
8.91617	12251.2			8.62059	0			8.32919	163960
8.93771	37223.8			8.64027	19212.1			8.34864	158821
8.95735	11990.9			8.65986	0			8.36835	120108
8.9769	31962.7			8.67961	16108.8			8.38801	111081
8.99652	35686.8			8.69932	0			8.40776	142135
9.01822	35419.3			8.7187	0			8.42727	116125
9.03765	17224.8			8.73827	0			8.44702	136317
9.05716	0			8.75804	0			8.46644	163214
9.07666	12929.9			8.77771	0			8.48613	121177
9.09847	14794.1			8.79737	0			8.50583	155118
9.11794	16658.4			8.81688	0			8.5275	142821
9.13729	34832.4			8.83652	13902.3			8.54688	209933
9.15701	17941.5			8.85639	10910.4			8.56658	149130
9.17665	13256.1			8.87604	0			8.5861	153571
9.19843	0			8.89581	0			8.60782	178823
9.21812	10902.9			8.91546	0			8.62745	155599
9.23764	0			8.93503	17857.1			8.64706	160751
9.25717	32796.6			8.95477	0			8.66656	134796
9.27888	0			8.97441	0			8.68831	149408
9.29857	0			8.99418	0			8.70806	149786
9.31806	0			9.01395	0			8.72758	141391
9.33752	16176.6			9.03339	0			8.74717	153285
9.35719	30496.6			9.0533	12449.6			8.76902	146935
9.377	0			9.07295	0			8.78874	128212
9.39669	0			9.09278	0			8.80844	173743
9.41642	0			9.11251	29395.6			8.82822	166616
9.43799	14527.3			9.13209	0			8.84995	166553
9.45785	15183.7			9.15186	0			8.86962	126483
9.4774	13920			9.17158	10946.2			8.88926	116018
9.49719	24358.4			9.19131	14346.5			8.90907	121412
9.51676	13764.2			9.21095	0			8.93083	147132
9.53635	0			9.23053	0			8.95044	152357
9.5561	16648.3			9.25026	0			8.96998	159382
9.57585	15341.3			9.26994	0			8.98977	150038
9.5957	16095.3			9.28963	0			9.00943	157625
9.61538	0			9.3093	0			9.03117	123128
9.63494	16421.9			9.32881	0			9.05087	141409
9.65476	10343.5			9.3487	0			9.07075	140101
9.67417	16653.4			9.36834	0			9.09048	140713
9.69395	14789.5			9.38801	10707.4			9.11232	133457
9.71367	12136.4			9.40762	0			9.13217	146079
9.73339	15873.9			9.42718	0			9.15187	159466
9.75321	16207.8			9.447	17744.1			9.17148	142566
9.77321	0			9.46671	15728.5			9.19326	139707
9.79314	32563.5			9.48633	0			9.2129	136882
9.81276	46472			9.50597	0			9.2326	128914
9.83235	0			9.52569	0			9.25251	156191
9.85188	0			9.54551	0			9.27438	129160
9.87118	0			9.56514	19813.3			9.29415	140157
9.8908	0			9.58478	0			9.31387	129713
9.9106	13235.1			9.60635	13224.2			9.33366	123858
9.93034	15294.5			9.62599	0			9.35537	135907
9.9501	10916.1			9.64558	0			9.37493	129431
9.96989	11990.1			9.66514	13297.9			9.3947	139846
9.98974	11896.2			9.68474	0			9.41463	109140
10.0095	0			9.70435	0			9.43627	139025
10.0293	13529.8			9.72393	0			9.45613	111304
10.0491	12907.7			9.74354	11892.4			9.47595	122616
10.0686	0			9.76518	17247.8			9.49559	111230
10.0882	15773.3			9.78476	0			9.51728	129543
10.1081	11490.7			9.80425	0			9.53707	128924
10.1276	20588			9.82379	15297.7			9.55674	108531
10.1473	11050			9.84314	12530.3			9.57642	96973.2
10.1667	0			9.86226	0			9.59824	114021
10.1863	0			9.88148	0			9.6178	127953
10.2058	0			9.90082	0			9.63721	112921
10.2254	0			9.92018	0			9.65692	123368
10.245	14383			9.93996	0			9.67672	139840
10.2646	13269.1			9.95942	0			9.69862	124706
10.2843	16625			9.97886	0			9.71836	112983
10.3042	0			9.99816	13329.7			9.73805	104214
10.3241	0			10.0175	0			9.75753	92650.1
10.3438	12740.9			10.037	0			9.77926	127008
10.3636	14751			10.0566	0			9.7989	115499
10.3832	0			10.076	0			9.81854	105014
10.4029	0			10.0957	11639.8			9.83793	98882.6
10.4228	0			10.1154	0			9.8593	74631.8
10.4427	0			10.135	0			9.87861	103585
10.4622	12791.1			10.1544	0			9.89821	123109
10.4819	0			10.1737	0			9.91773	75899.2
10.5018	0			10.1951	0			9.93944	110364
10.5215	12063.9			10.2147	0			9.95876	88565.1
10.5412	0			10.2342	0			9.97816	121475
10.5609	0			10.2538	15465.8			9.99784	120387
10.5807	0			10.2756	0			10.0196	88473
10.6006	0			10.2953	0			10.0391	118090
10.6204	12762.8			10.315	0			10.0588	77570
10.6401	0			10.3348	0			10.0785	100794
10.6596	0			10.3567	0			10.1003	110072
10.6791	0			10.3763	0			10.1199	115396
10.6987	13737.9			10.3959	0			10.1395	121761
10.7182	12576.2			10.4157	0			10.1589	92885.2
10.7377	0			10.4377	0			10.1802	99917.9
10.7572	0			10.4574	0			10.1998	96432.8
10.777	15972.2			10.4771	0			10.2191	94888.1
10.7967	0			10.497	0			10.2385	84124.5
10.8164	0			10.519	12244.1			10.2582	87480.7
10.836	0			10.5387	0			10.28	118432
10.8555	0			10.5583	0			10.2996	102612
10.8751	9900.75			10.5777	0			10.3191	55879.9
10.8947	0			10.5991	12805.7			10.3388	70697.5
10.9143	20959.7			10.6185	0			10.3585	70249.5
10.9341	0			10.6382	0			10.3779	77517.8
10.9538	0			10.6578	0			10.3977	99286.6
10.9734	0			10.6773	0			10.4173	100332
10.9932	0			10.6969	0			10.439	106105
11.0151	0			10.7164	0			10.4588	78470.3
11.0348	14103.2			10.736	10610.6			10.4779	97645.6
11.0543	0			10.7556	0			10.4971	72688.5
11.0741	17455.1			10.7774	0			10.5163	80887.3
11.094	17880.9			10.797	0			10.5358	84752.5
11.1138	0			10.8167	0			10.5551	88073.9
11.1335	11481			10.8364	0			10.5744	104198
11.1531	0			10.8582	0			10.594	72343.8
11.1725	21588.3			10.878	0			10.6133	80693.6
11.194	10363.3			10.8978	0			10.6327	57309
11.2135	0			10.9176	0			10.652	65640.9
11.233	0			10.9374	0			10.6711	81233.8
11.2525	0			10.9572	9441.69			10.6903	69470.2
11.2744	0			10.9771	0			10.7095	82354
11.2944	0			10.9969	14757.3			10.7288	59343.8
11.3141	15929.2			11.0187	0			10.748	88285.7
11.3339	0			11.0384	0			10.7675	47077.7
11.3559	0			11.0581	0			10.7869	58505.5
11.3758	0			11.078	0			10.8061	85507.6
11.3958	14383.1			11.0978	17092.7			10.8255	81931.8
11.4157	0			11.1175	0			10.8451	96685.2
11.4354	0			11.1369	0			10.8644	70372.9
11.455	0			11.1562	0			10.8838	97508.4
11.475	14216			11.1756	0			10.9032	90562.4
11.4948	11568.6			11.1951	0			10.9227	46784.5
11.5168	0			11.2146	0			10.9422	90584.5
11.5369	0			11.2342	0			10.9617	64419.4
11.5568	9073.46			11.2537	0			10.9812	77530.4
11.5768	0			11.2735	0			11.0005	76926.5
11.5988	0			11.2934	0			11.0222	76370.8
11.6188	9521.69			11.3133	0			11.042	70302.2
11.6384	0			11.333	14219.6			11.0616	79450.6
11.6582	0			11.353	0			11.0813	99976.7
11.6804	0			11.3729	0			11.1009	79159.2
11.7006	0			11.3926	11184.3			11.1205	74446.8
11.7207	11821.4			11.4125	0			11.1398	69189.3
11.7408	11167.8			11.4322	0			11.1591	69471.3
11.7608	0			11.4517	0			11.1805	57124.9
11.7807	0			11.4712	0			11.1996	58675.4
11.8008	0			11.4909	0			11.2188	89631.5
11.8208	0			11.5106	0			11.2383	75173.1
11.8404	0			11.5302	0			11.2579	62762.7
11.8625	0			11.55	13104.6			11.2794	51768.6
11.8822	0			11.5696	0			11.299	85621
11.9021	0			11.5892	12714.8			11.3186	68329.2
11.922	13826.9			11.611	0			11.3382	59163.2
11.9442	0			11.6305	0			11.3601	76530.6
11.9643	12085.1			11.65	0			11.3796	76330.6
11.9847	0			11.6698	0			11.3993	83358.1
12.0047	0			11.6919	0			11.419	59290.7
12.0268	0			11.7117	9262.14			11.4386	73596
12.0468	11587.5			11.7316	0			11.4584	56742.3
12.067	0			11.7517	0			11.4782	66818.8
12.0872	10811			11.7715	0			11.498	73527.7
12.1075	0			11.7915	0			11.5199	51442.4
12.1278	0			11.8115	0			11.5396	87069.7
12.1479	7512.27			11.8313	0			11.5595	82000.1
12.168	8475.82			11.8532	0			11.5793	73834.3
12.19	0			11.8728	0			11.6013	55486.1
12.21	0			11.8924	0			11.6211	65644.5
12.23	0			11.9121	0			11.6408	63996.3
12.2498	0			11.932	0			11.6607	74385
12.2698	0			11.952	10135			11.6826	60176.3
12.2899	0			11.9721	0			11.7024	60536.3
12.31	12323			11.992	0			11.7222	67633.7
12.3301	0			12.0122	0			11.742	67480
12.3504	10661.2			12.0322	7983.99			11.764	62329.1
12.3706	7168.47			12.0522	0			11.7839	46535.1
12.3907	12623.3			12.0723	0			11.8039	51255.4
12.4109	25753.4			12.0922	9681.43			11.8237	61510.6
12.4333	12696.4			12.1123	0			11.8435	85364.9
12.4533	8572.27			12.1325	0			11.8633	62241.2
12.4735	8442.74			12.1525	0			11.8832	57928.6
12.4939	11006.7			12.1726	8877.26			11.9028	52533.3
12.5162	0			12.1929	9689.04			11.9225	73252.3
12.5364	8605.9			12.2127	0			11.9446	63626.4
12.5565	10385.7			12.232	0			11.9646	56904.1
12.5765	12325.3			12.2513	0			11.9845	60325.8
12.5985	0			12.2726	0			12.0047	65159.2
12.6186	7586.97			12.2916	0			12.0269	68612.6
12.6387	0			12.3108	0			12.0471	58841.5
12.6588	9021.07			12.3303	10467.7			12.0671	56486.9
12.6809	0			12.3521	0			12.0871	50307
12.7004	0			12.3721	11162.3			12.1093	67836.7
12.7195	0			12.3921	11284.4			12.1295	56797
12.7386	12858.6			12.4122	9782.98			12.1498	43023.6
12.7578	0			12.4342	11998.5			12.1698	65432.8
12.7795	12055.7			12.4543	8922.07			12.1921	64967.1
12.7991	0			12.4746	0			12.2121	65562
12.8189	0			12.4944	0			12.2321	61572.3
12.839	0			12.5167	0			12.2521	70522.4
12.861	0			12.537	0			12.2741	60862.4
12.8811	8673.47			12.5576	10202.8			12.294	46744
12.9012	0			12.5776	0			12.3139	63053.9
12.9215	0			12.5976	18354.1			12.3342	54234
12.9437	0			12.6174	0			12.3564	63604.9
12.9639	0			12.6374	0			12.3767	53430.4
12.9841	11757.1			12.6574	0			12.3971	56771.3
13.0043	8265.74			12.6794	0			12.4173	70693.9
13.0266	7890.09			12.6986	0			12.4398	64382.1
13.0465	0			12.7175	0			12.4601	70782.5
13.0662	0			12.7365	0			12.4804	62621.7
13.0858	0			12.7558	0			12.5008	40303.7
13.1054	8870.98			12.7753	0			12.5236	58112.6
13.1254	0			12.7948	0			12.5439	50312.4
13.1455	0			12.8146	9663.97			12.5643	48700.8
13.1657	9097.62			12.8345	8309.73			12.5846	51215.1
13.188	0			12.8546	9954.03			12.6068	65517.2
13.2082	0			12.8746	12777.4			12.6271	51106.4
13.2285	0			12.8946	0			12.6473	56257.2
13.2491	9098.06			12.9148	0			12.6674	41492.4
13.2717	0			12.9369	0			12.6892	66472.6
13.2919	9034.29			12.957	6508.67			12.7087	51559.8
13.3124	0			12.9773	0			12.7279	65297.8
13.3328	0			12.9973	0			12.7472	34612.5
13.3532	0			13.0175	6148.58			12.769	53017.4
13.3731	0			13.0377	0			12.7889	53894.1
13.3928	0			13.0578	8280.64			12.8088	44359.1
13.4124	0			13.078	0			12.8289	52224.9
13.4344	0			13.1002	0			12.8514	43126.1
13.4543	7433.49			13.1204	0			12.8717	44440.3
13.4745	8024.04			13.1406	0			12.892	55754.2
13.4947	0			13.1608	0			12.9122	69443.6
13.5171	0			13.1832	0			12.9348	45606.6
13.5377	0			13.2036	0			12.9552	50585.1
13.558	0			13.224	0			12.9756	51716.5
13.5781	0			13.2444	0			12.9957	31875.6
13.5996	0			13.2649	0			13.0181	38387.6
13.6189	0			13.2852	6726.32			13.0384	52109.4
13.6381	0			13.3058	0			13.0586	29915.6
13.6576	0			13.3263	0			13.0786	65273.8
13.6792	0			13.3489	8266.48			13.1006	63276.3
13.6991	0			13.3692	0			13.1208	48746.2
13.7193	6153.83			13.3897	0			13.141	35299.5
13.7395	0			13.4099	0			13.1612	45835
13.76	0			13.4302	0			13.1837	32175.8
13.7826	0			13.4506	9090.81			13.2043	36204.5
13.803	0			13.4709	0			13.2249	45583.6
13.8235	5401.4			13.4913	7612.51			13.2454	40194.6
13.844	0			13.5119	0			13.2681	36255.4
13.8667	0			13.5326	6097.81			13.2886	35766.3
13.8873	7073.73			13.5532	0			13.3093	47598.9
13.908	0			13.5736	0			13.33	37795.1
13.9305	7478.18			13.5938	0			13.3506	29701.6
13.9511	0			13.6156	0			13.3713	36938.6
13.9715	0			13.6354	0			13.3916	44817.2
13.9921	0			13.6552	0			13.4119	41713.7
14.0147	0			13.6754	0			13.4346	27785.6
14.0352	0			13.6979	0			13.4551	32076
14.0557	0			13.7184	5572.43			13.4756	39602.1
14.0767	0			13.7394	6639.18			13.4962	39224.3
14.0993	0			13.7601	0			13.5188	44227.2
14.1199	5361.42			13.781	0			13.5392	32964.4
14.1405	0			13.8017	0			13.5602	32312.8
14.161	7995.76			13.8225	0			13.5806	41482
14.1836	0			13.8432	0			13.6026	33235.8
14.2042	0			13.8661	0			13.6219	37731.8
14.2247	0			13.8868	0			13.6411	37512.3
14.2452	0			13.9075	0			13.6603	43181.2
14.2656	0			13.9282	0			13.6817	52453.4
14.2861	0			13.9489	0			13.7012	29049
14.3066	0			13.9696	0			13.7212	39144.8
14.3271	0			13.9903	0			13.7412	41110.1
14.3496	5431.6			14.0109	4893.51			13.7636	34095.9
14.3701	0			14.0318	0			13.784	33500.4
14.3906	0			14.0525	0			13.8045	31681.7
14.4111	0			14.0731	4328.09			13.825	36764.2
14.4336	0			14.0937	0			13.8478	32383.2
14.4542	0			14.1165	0			13.8685	20526.1
14.4746	0			14.137	6121.96			13.8893	32884.1
14.4951	0			14.1573	0			13.9099	24138
14.5176	0			14.1776	0			13.9305	23514.5
14.538	0			14.1979	0			13.9512	23362.9
14.5585	0			14.2185	0			13.9719	31345.7
14.5789	0			14.239	0			13.9925	31848.1
14.6016	0			14.2596	0			14.0153	31113.9
14.6221	0			14.2821	0			14.0359	34811.3
14.6425	0			14.3026	0			14.0566	24902.4
14.663	5656.51			14.3232	0			14.0773	41959.8
14.6857	0			14.3437	4986.01			14.1	24815.4
14.7063	0			14.3663	6168.69			14.1206	38251.5
14.7266	0			14.3868	0			14.1412	27826.2
14.747	0			14.4073	0			14.1617	25196.1
14.7695	0			14.4277	0			14.1842	21146.1
14.7899	0			14.4503	0			14.205	29213.5
14.8103	0			14.4705	0			14.2254	28637.7
14.8307	0			14.491	0			14.2458	16965
14.8512	0			14.5113	0			14.2663	19383.4
14.872	0			14.5318	0			14.2868	25569.6
14.8927	0			14.5523	0			14.3073	30619.5
14.9132	0			14.5728	0			14.3277	22384.7
14.9359	0			14.5935	0			14.3502	20447.7
14.9565	0			14.6161	0			14.3706	22992.2
14.9772	0			14.6368	0			14.3911	22415.5
14.9978	0			14.6573	0			14.4116	14558.2
15.0184	0			14.678	0			14.4343	26438.5
15.0388	0			14.6986	0			14.4549	23834.3
15.0593	0			14.7191	0			14.4754	21511.5
15.0799	0			14.7396	0			14.4961	15923.7
15.1006	0			14.76	0			14.5187	13788.4
15.1212	0			14.7806	0			14.5393	20611.9
15.1417	0			14.8009	0			14.5599	15048
15.1623	0			14.8213	0			14.5806	20196.5
15.1849	0			14.8417	0			14.6034	14492.7
15.2054	0			14.8623	0			14.6241	20167.5
15.2259	0			14.883	0			14.6448	13537.2
15.2465	0			14.9038	0			14.6656	21900.9
15.2692	0			14.9246	0			14.6884	16210.4
15.2899	0			14.9455	0			14.7091	17424.8
15.3107	0			14.9668	0			14.7297	14438.9
15.3317	0			14.9874	0			14.7502	19869.2
15.3545	0			15.008	0			14.7729	18412.8
15.3753	0			15.0308	0			14.7935	6632.65
15.3961	0			15.0515	0			14.8142	12534
15.4169	0			15.0721	0			14.835	18889.8
15.4376	0			15.0929	0			14.8579	4728.63
15.4583	0			15.1136	0			14.8788	16115.8
15.479	0			15.1342	0			14.8997	11288.7
15.4997	0			15.155	0			14.9205	6680.93
15.523	0			15.1755	0			14.9412	18428
15.5436	0			15.1982	0			14.9621	0
15.5642	0			15.2188	0			14.9829	12913.9
15.5847	0			15.2394	0			15.0038	6389.35
15.6075	0			15.2603	0			15.0267	14781.2
15.6282	0			15.2829	0			15.0475	13145.7
15.6491	0			15.3033	0			15.0682	17937.1
15.67	0			15.3236	0			15.0891	13084.6
15.693	0			15.3439	0			15.112	0
15.7146	0			15.3643	0			15.1327	6039.98
15.7355	0			15.3847	0			15.1535	5764.54
15.7564	0			15.405	0			15.1741	0
15.7773	0			15.4254	0			15.1946	4544.87
15.7981	0			15.4479	0			15.2154	0
15.8189	4140.52			15.468	0			15.236	0
15.8397	0			15.4882	0			15.2568	5306.33
15.8624	0			15.5086	0			15.2797	6796.77
15.883	0			15.5313	0			15.3005	0
15.9044	0			15.5519	0			15.3213	5459.4
15.9251	0			15.5725	0			15.342	3737.14
15.9457	0			15.5931	0			15.3627	5251.92
15.9665	0			15.616	0			15.3833	4899.33
15.9873	0			15.6366	0			15.4039	0
16.008	0			15.6573	0			15.4243	0
16.0291	0			15.6779	0			15.4446	7087.31
16.0499	0			15.7007	0			15.465	0
16.071	0			15.7214	0			15.4855	0
16.0925	0			15.7421	0			15.506	5004.77
16.1159	0			15.7629	0			15.5267	0
16.1373	0			15.7835	0			15.5475	4040.36
16.1589	0			15.8042	0			15.5684	3377.19
16.1827	0			15.8247	0			15.5893	0
16.2045	0			15.8473	0			15.6107	5305.91
16.2263	0			15.8678	0			15.632	4327.42
16.2483	2514.5			15.8884	0			15.6533	4638.94
16.2725	0			15.9097	0			15.6747	0
16.2945	0			15.9304	0			15.698	0
16.3176	0			15.9511	0			15.7193	0
16.3397	0			15.9716	0			15.7405	0
16.3617	0			15.9923	0			15.7617	3442.18
16.3827	0			16.0134	0			15.7831	4270.66
16.4031	0			16.0342	0			15.8045	0
16.4226	0			16.0552	0			15.8258	3468.8
16.444	0			16.0762	0			15.849	3622.2
16.463	0			16.0973	0			15.87	3540.18
16.482	0			16.1186	0			15.8911	0
16.501	0			16.14	0			15.9122	0
16.5202	0			16.1616	0			15.9332	0
16.5394	0			16.1835	0			15.9543	0
16.5584	0			16.2052	0			15.9755	0
16.5776	0			16.2271	0			15.9965	0
16.597	0			16.249	0			16.018	9181.29
16.6161	0			16.2729	0			16.0393	0
16.6353	0			16.295	0			16.0604	0
16.6547	0			16.317	0			16.0816	3753.19
16.6742	0			16.3388	0			16.1049	0
16.6937	0			16.3635	0			16.1263	3461.57
16.7133	0			16.3842	0			16.1476	4625.27
16.7329	0			16.4043	0			16.1691	0
16.7524	0			16.4237	0			16.1906	4445.67
16.7721	0			16.445	0			16.2124	4852.11
16.7917	0			16.4641	0			16.2343	4036.19
16.8114	0			16.4831	0			16.2561	11673.5
16.8309	0			16.5021	0			16.2804	12277
16.8505	0			16.5213	0			16.3025	10950.5
16.8702	17451.5			16.5403	0			16.3247	8403.99
16.8899	0			16.5593	0			16.3469	15625.4
16.9096	19940.3			16.5785	0			16.369	17553.9
16.9295	0			16.5996	0			16.3909	20075.5
16.9491	0			16.6188	0			16.4127	18887.3
16.9687	0			16.6377	0			16.4337	19278
16.9881	0			16.6567	0			16.4536	13817.5
17.0076	0			16.6761	0			16.4729	20853.5
17.0293	0			16.6953	0			16.4917	63863.8
17.0488	0			16.7147	0			16.5125	0
17.0683	0			16.7341	0			16.5315	0
17.088	0			16.7533	0			16.5507	0
17.1076	15562.5			16.773	0			16.5699	25993.2
17.1271	0			16.7922	0			16.5891	23596.9
17.1467	0			16.8117	0			16.6083	24021.8
17.1664	0			16.8309	0			16.6277	31929.8
17.1878	0			16.8524	0			16.6467	19067.7
17.2072	0			16.8719	0			16.6659	51562.7
17.2266	0			16.8915	0			16.6873	48943.2
17.246	0			16.911	0			16.7068	75303.7
17.2655	0			16.9325	0			16.7263	27220.2
17.2853	0			16.9519	0			16.7458	52713.3
17.3049	16043.6			16.9713	0			16.7654	64752.3
17.3245	0			16.9907	0			16.7849	59227.6
17.3443	14878.1			17.0102	0			16.8045	52301.6
17.364	0			17.0294	0			16.8239	62728.6
17.3833	17207.6			17.0489	0			16.8433	59860.7
17.4028	0			17.0683	0			16.8627	64139.7
17.4221	0			17.0879	0			16.8823	68586.6
17.4414	0			17.1096	0			16.9021	39195
17.4608	0			17.1289	14236.5			16.9218	62630.6
17.4802	22880.4			17.1483	0			16.9415	62246.1
17.4998	0			17.1677	0			16.9611	50981.4
17.5194	0			17.1872	0			16.9807	16648.7
17.539	0			17.2067	0			17.0003	50727.7
17.5586	0			17.2259	0			17.0199	58433.8
17.578	0			17.2454	0			17.0394	58736.4
17.5973	0			17.2651	0			17.0587	78205.5
17.6166	15828.1			17.2846	0			17.0782	60888.5
17.6362	0			17.3042	0			17.0979	55823
17.6556	0			17.3237	0			17.1174	39506.1
17.6754	23918.8			17.3432	0			17.1372	20625.8
17.6951	19397.7			17.3626	0			17.1568	48844.2
17.7147	0			17.3819	0			17.1764	49288.3
17.7341	0			17.4014	0			17.1961	68520.3
17.7536	0			17.4207	0			17.2155	64749.7
17.7753	0			17.4405	0			17.2347	40622.3
17.7947	0			17.4598	0			17.254	89584.5
17.8139	16917.6			17.4793	0			17.2735	46471.6
17.8335	0			17.4989	0			17.2931	50078.6
17.8529	0			17.5184	0			17.3127	48171.1
17.8725	0			17.5378	0			17.3324	51578
17.892	0			17.5572	0			17.3522	46169.2
17.9115	12598.7			17.5766	0			17.3718	53668.7
17.9333	0			17.5963	0			17.3912	48017.9
17.9527	0			17.6155	0			17.4106	78425.6
17.9722	0			17.6352	0			17.4298	58752.4
17.9917	0			17.6546	0			17.449	73737.1
				17.674	0			17.4684	47226.7
				17.6936	0			17.4881	61513.9
				17.7131	0			17.5077	59695
				17.7326	0			17.5275	57695.3
				17.752	0			17.5471	58283.8
				17.7718	0			17.5666	37195
				17.7911	0			17.586	53479.1
				17.8104	15220.7			17.6054	46504.4
				17.8301	0			17.6248	43598.2
				17.8497	0			17.6441	69924.9
				17.8692	0			17.6634	60230.3
				17.8887	0			17.6832	71821
				17.9082	0			17.7028	62013.6
				17.928	0			17.7226	39169.8
				17.9475	0			17.7421	23308.8
				17.967	0			17.7617	55570.2
				17.9866	0			17.7812	36863.1
				18.0059	0			17.8006	43766.8
								17.8201	82962.4
								17.8394	50840.9
								17.8589	74210.3
								17.8783	64562.4
								17.8979	50225.7
								17.9175	55979.1
								17.9372	57576.5
								17.9568	38022.4
								17.9763	51308.2
								17.9958	71857.2

## Sheet: Fig 2g
Fig 2g	Amount of Phe-Phe (pmol)
		L-Phe+P3m+A/U			L-Phe+P3m+C/G			L-Phe+P3m			L-Phe
TZ 7	Forsterite	1298.84	1295.7	1236.47	1288.62	1223.18	1179.61
	Blank	16.8814	12.9976	16.5907	15.386	15.0004	11.9989
Ground	Forsterite	552.628	547.956	610.852	564.6	625.2	585.044	625.468	646.6	692.872	15.268	16.544	15.764
	Blank	6.444	4.736	3.948	4.428	4.148	5.784	5.276	3.968	3.4	2.14	2.236	2.116

## Sheet: Fig 3a
	CHROMATOGRAM					SPECTRUM - MS
	Phe+P3m+A+U-Forsterite-T7-A2.raw					Phe+P3m+A+U-Forsterite-T7-A2.raw
	Data points: 2835					FTMS + p ESI Full ms2 495.1388@hcd20.00 [50.0000-525.0000]
	Time	Intensity				Scan #: 3753
	0.0100593	0				RT: 18.83
	0.0268427	0				Data points: 425
	0.0438469	0				Mass	Intensity
	0.0659385	0				49.5029	0
	0.0825365	0				49.5032	0
	0.0991344	0				49.5036	0
	0.115868	0				49.5039	0
	0.132465	0				55.0108	0
	0.149076	0				55.0112	0
	0.165678	0				55.0116	0
	0.182289	0				55.012	0
	0.199016	0				55.0123	0
	0.215626	0				55.0127	0
	0.233487	0				55.0131	0
	0.251351	0				55.0135	0
	0.267962	0				55.0139	0
	0.284572	0				55.0143	0
	0.301176	0				55.0147	0
	0.317782	0				55.0151	0
	0.334391	0				55.0154	0
	0.350995	0				55.0158	0
	0.367603	0				55.0162	0
	0.38422	0				55.0166	0
	0.400824	0				55.017	0
	0.418687	0				55.0173	0
	0.436547	0				55.0176	0
	0.453151	0				55.018	0
	0.469759	0				55.0184	0
	0.486366	0				72.1959	0
	0.502974	0				72.1965	0
	0.519582	0				72.1971	0
	0.53619	0				72.1976	0
	0.552799	0				72.1982	955.1
	0.569409	0				72.1988	1400.25
	0.586018	0				72.1994	1569.97
	0.603883	0				72.2	1378.28
	0.621747	0				72.2006	885.553
	0.638347	0				72.2011	0
	0.654964	0				72.2016	0
	0.671574	0				72.2022	0
	0.688183	0				72.2028	0
	0.704791	0				84.5296	0
	0.721401	0				84.5303	0
	0.738008	0				84.531	0
	0.754612	0				84.5318	0
	0.771216	0				84.5325	1327.83
	0.789076	0				84.5332	1946.15
	0.806945	0				84.534	2008.4
	0.823543	0				84.5347	1468.43
	0.840149	0				84.5354	700.369
	0.856762	0				84.5361	0
	0.87337	0				84.5369	0
	0.889976	0				84.5376	0
	0.906578	0				84.5383	0
	0.923189	0				91.8257	0
	0.939795	0				91.8266	0
	0.956399	0				91.8274	0
	0.97426	0				91.8282	0
	0.992118	0				91.8291	0
	1.00872	0				91.8299	0
	1.02532	0				91.8307	0
	1.04193	0				91.8316	0
	1.05853	0				91.8324	0
	1.07513	0				91.8332	0
	1.09172	0				91.8341	0
	1.10833	0				91.8349	0
	1.12493	0				91.8357	0
	1.14153	0				91.8365	0
	1.15939	0				91.8374	0
	1.17726	0				97.0175	0
	1.19386	0				97.0184	0
	1.21046	0				97.0193	0
	1.22706	0				97.0202	0
	1.24366	0				97.0211	0
	1.26026	0				97.022	0
	1.27686	0				97.0229	0
	1.29347	0				97.024	5642.76
	1.31007	0				97.0249	9623.31
	1.32667	0				97.0258	27230.8
	1.34453	0				97.0267	86254.9
	1.36238	0				97.0276	166374
	1.37899	0				97.0285	247030
	1.39559	0				97.0294	230274
	1.4122	0				97.0303	143275
	1.4288	0				97.0312	62746.2
	1.44541	0				97.0321	14803.2
	1.46201	0				97.033	3448.27
	1.47863	0				97.0338	4106.52
	1.49524	0				97.0347	3387.9
	1.51184	0				97.0356	4433.04
	1.52971	0				97.0365	260.289
	1.54757	0				97.0374	0
	1.56417	0				97.0383	0
	1.58078	0				97.0393	0
	1.59739	0				97.0402	0
	1.61399	0				98.0261	0
	1.6306	0				98.027	0
	1.64719	0				98.0279	0
	1.66381	0				98.0288	0
	1.68041	0				98.0297	1278.5
	1.69701	0				98.0307	2803.26
	1.71487	0				98.0316	4125.84
	1.73274	0				98.0325	4258.54
	1.74934	0				98.0334	3071.91
	1.76594	0				98.0343	1428.93
	1.78255	0				98.0351	0
	1.79915	0				98.0361	0
	1.81576	0				98.037	0
	1.83236	0				98.0379	0
	1.84897	0				115.03	0
	1.86558	0				115.031	0
	1.88219	0				115.032	0
	1.90005	0				115.033	0
	1.91791	0				115.034	553.336
	1.93451	0				115.036	1617.37
	1.95112	0				115.037	4752.77
	1.96772	0				115.038	8287.87
	1.98432	0				115.039	10406.7
	2.00092	0				115.04	7621.36
	2.01753	0				115.041	4079.37
	2.03413	0				115.043	1577.43
	2.05074	0				115.044	767.176
	2.06734	0				115.045	0
	2.0852	0				115.046	0
	2.10305	0				115.047	0
	2.11966	0				115.048	0
	2.13626	0				129.429	0
	2.15286	0				129.43	0
	2.16946	0				129.431	0
	2.18606	0				129.433	0
	2.20266	0				129.434	940.352
	2.21927	0				129.436	1713.31
	2.23587	0				129.437	2025.89
	2.25247	0				129.438	1689.26
	2.27033	0				129.44	987.003
	2.28821	0				129.441	0
	2.30481	0				129.442	0
	2.32142	0				129.444	0
	2.33803	0				129.445	0
	2.35463	0				136.042	0
	2.37124	0				136.044	0
	2.38785	0				136.045	0
	2.40445	0				136.047	0
	2.42106	0				136.048	1124.58
	2.43766	0				136.05	3426.4
	2.45552	0				136.051	9581.54
	2.47339	0				136.053	23020.9
	2.48999	0				136.054	26511.9
	2.5066	0				136.056	77446.1
	2.5232	0				136.057	285784
	2.5398	0				136.059	715959
	2.55642	0				136.06	1.18243e+06
	2.57303	0				136.062	1.37858e+06
	2.58963	0				136.064	982383
	2.60622	0				136.065	537409
	2.62282	0				136.067	166397
	2.64069	0				136.068	50169.7
	2.65855	0				136.07	28989.8
	2.67516	0				136.071	23123
	2.69177	0				136.073	9401.36
	2.70838	0				136.074	2708.58
	2.72499	0				136.076	0
	2.7416	0				136.077	0
	2.7582	0				136.079	0
	2.77481	0				136.08	0
	2.79142	0				136.082	0
	2.80803	0				136.083	0
	2.82589	0				136.085	0
	2.84375	0				136.086	0
	2.86035	0				136.088	0
	2.87697	0				136.089	0
	2.89359	0				136.091	0
	2.91019	0				136.092	0
	2.9268	0				136.137	0
	2.9434	0				136.139	0
	2.96001	0				136.14	0
	2.97662	0				136.142	0
	2.99323	0				136.143	919.598
	3.01109	0				136.145	1842.05
	3.02894	0				136.146	2213.03
	3.04554	0				136.148	1795.68
	3.06215	0				136.149	965.833
	3.07877	0				136.152	0
	3.09538	0				136.154	0
	3.11198	0				136.155	0
	3.12859	0				136.157	0
	3.1452	0				137.055	0
	3.1618	0				137.056	0
	3.17841	0				137.058	0
	3.19628	0				137.059	0
	3.21416	0				137.061	950.765
	3.23076	0				137.063	8525.2
	3.24737	0				137.064	15076.9
	3.26398	0				137.066	22336.2
	3.28059	0				137.067	22523.7
	3.2972	0				137.069	14008.9
	3.31381	0				137.07	5984.06
	3.33041	0				137.072	81.4203
	3.34702	0				137.072	0
	3.36362	0				137.073	0
	3.38148	0				137.075	0
	3.39934	0				137.076	0
	3.41594	0				152.994	0
	3.43255	0				152.996	0
	3.44915	0				152.998	0
	3.46577	0				153	0
	3.48237	0				153.001	1002.09
	3.49898	0				153.003	1810.88
	3.51559	0				153.005	2064.27
	3.5322	0				153.007	1607.76
	3.54881	0				153.009	818.212
	3.56667	0				153.01	0
	3.58453	0				153.012	0
	3.60114	0				153.014	0
	3.61774	0				153.016	0
	3.63434	0				200.026	0
	3.65094	0				200.029	0
	3.66754	0				200.031	0
	3.68414	0				200.034	0
	3.70075	0				200.037	1287.44
	3.71735	0				200.039	6190.41
	3.73395	0				200.042	16838.2
	3.75182	0				200.045	28447.2
	3.76967	0				200.048	34314.4
	3.78628	0				200.05	24987.8
	3.80288	0				200.053	13854
	3.81948	0				200.056	4248.76
	3.83608	0				200.058	1050.87
	3.85268	0				200.061	0
	3.86929	0				200.063	0
	3.8859	0				200.066	0
	3.90251	0				200.069	0
	3.91912	0				250.062	0
	3.93698	0				250.066	0
	3.95484	0				250.069	0
	3.97144	0				250.073	0
	3.98805	0				250.077	0
	4.00466	0				250.081	2208.84
	4.02127	0				250.085	9934.45
	4.03788	0				250.088	19918.3
	4.05448	0				250.092	29434.9
	4.07109	0				250.096	26392.9
	4.0877	0				250.1	16307.1
	4.10431	0				250.103	6936.84
	4.12218	0				250.107	2062.92
	4.14004	0				250.111	1227.8
	4.15664	0				250.114	0
	4.17326	0				250.118	0
	4.18987	0				250.122	0
	4.20647	0				250.126	0
	4.22308	0				268.069	0
	4.23969	0				268.074	0
	4.2563	0				268.078	0
	4.27291	0				268.082	0
	4.28952	0				268.086	912.383
	4.30738	0				268.09	6637.04
	4.32525	0				268.094	24536.7
	4.34186	0				268.099	45146.3
	4.35847	0				268.103	63003.2
	4.37508	0				268.107	53228.2
	4.3917	0				268.111	32120.6
	4.40831	0				268.115	12780.3
	4.42492	0				268.119	3756.94
	4.44153	0				268.124	1225.71
	4.45814	0				268.128	0
	4.47475	0				268.133	0
	4.49261	0				268.137	0
	4.51048	0				268.141	0
	4.52708	0				287.516	0
	4.54369	0				287.521	0
	4.5603	0				287.526	0
	4.57691	0				287.53	0
	4.59352	0				287.535	1664.86
	4.61012	0				287.54	2133.48
	4.62673	0				287.544	2192.2
	4.64333	0				287.549	1772.98
	4.65995	0				287.553	1045.62
	4.67781	0				287.558	0
	4.69568	0				287.563	0
	4.71228	0				287.567	0
	4.72889	0				287.572	0
	4.74551	0				296.035	0
	4.76212	0				296.04	0
	4.77872	0				296.045	0
	4.79533	0				296.049	0
	4.81193	0				296.054	571.411
	4.82854	0				296.059	1709.93
	4.84514	0				296.064	3102.67
	4.863	0				296.069	3793.96
	4.88087	0				296.074	3252.8
	4.89748	0				296.078	1894.08
	4.91408	0				296.083	622.267
	4.93069	0				296.088	0
	4.94731	0				296.093	0
	4.96392	0				296.098	0
	4.98052	0				296.103	0
	4.99713	0				330.015	0
	5.01375	0				330.021	0
	5.03037	0				330.027	0
	5.04823	0				330.032	0
	5.06609	0				330.038	1044.82
	5.08269	0				330.044	2561.68
	5.0993	0				330.049	6777.54
	5.11591	0				330.055	11388.9
	5.13252	0				330.061	12827.4
	5.14912	0				330.066	8793.17
	5.16572	0				330.072	4533.56
	5.18232	0				330.078	1038.48
	5.19893	0				330.084	0
	5.21554	0				330.089	0
	5.23341	0				330.095	0
	5.25128	0				330.101	0
	5.26787	0				336.912	0
	5.28448	0				336.918	0
	5.30109	0				336.924	0
	5.3177	0				336.929	0
	5.33431	0				336.935	1208.26
	5.35092	0				336.941	1827.8
	5.36753	0				336.947	2056.64
	5.38413	0				336.953	1742.24
	5.40075	0				336.959	1053.2
	5.41861	0				336.964	0
	5.43648	0				336.97	0
	5.45307	0				336.976	0
	5.46968	0				336.982	0
	5.48629	0				342.026	0
	5.50289	0				342.032	0
	5.51785	0				342.038	0
	5.54014	0				342.044	0
	5.56097	0				342.05	0
	5.57648	0				342.056	2303.73
	5.59383	0				342.062	7446.03
	5.61017	0				342.068	12918.3
	5.62659	0				342.074	16183
	5.64445	0				342.08	12427.7
	5.66105	0				342.086	7293.41
	5.67766	0				342.092	2555.62
	5.69428	0				342.098	921.739
	5.71214	0				342.104	0
	5.72874	0				342.11	0
	5.74537	0				342.116	0
	5.76604	0				342.122	0
	5.7839	0				348.026	0
	5.80051	0				348.032	0
	5.81837	0				348.039	0
	5.83623	0				348.045	0
	5.85284	0				348.051	1106.03
	5.86944	0				348.057	4167.97
	5.88605	0				348.063	7780.35
	5.90391	0				348.069	10909.4
	5.92052	0				348.076	9334.3
	5.93839	0				348.082	5486.63
	5.95765	0				348.088	1922.87
	5.9755	0				348.094	712.889
	5.99211	0				348.1	0
	6.00996	0				348.107	0
	6.02781	0				348.113	0
	6.04441	0				348.119	0
	6.06102	0				455.643	0
	6.07763	0				455.652	0
	6.09424	0				455.662	0
	6.11085	0				455.671	0
	6.12746	0				455.68	1421.89
	6.14532	0				455.689	2211.85
	6.16458	0				455.698	2407.98
	6.18119	0				455.708	1880.86
	6.19904	0				455.717	974.844
	6.2169	0				455.726	0
	6.23351	0				455.735	0
	6.25012	0				455.745	0
	6.26797	0				455.754	0
	6.28458	0				488.187	0
	6.30119	0				488.198	0
	6.31779	0				488.208	0
	6.33565	0				488.218	0
	6.35491	0				488.228	1361.59
	6.37152	0				488.239	2098.63
	6.38937	0				488.249	2428.09
	6.40598	0				488.259	2154.85
	6.42259	0				488.269	1384.3
	6.4392	0				488.279	0
	6.45706	0				488.29	0
	6.47367	0				488.3	0
	6.49026	0				488.31	0
	6.50687	0				495.022	0
	6.52474	0				495.032	0
	6.54399	0				495.042	0
	6.5606	0				495.053	0
	6.57846	0				495.063	822.344
	6.59506	0				495.074	2017.4
	6.61167	0				495.084	2391.89
	6.62827	0				495.095	5894.35
	6.64614	0				495.105	24052.9
	6.66274	0				495.116	79910.9
	6.67934	0				495.126	145196
	6.69594	0				495.137	201932
	6.7138	0				495.147	170798
	6.73306	0				495.157	103114
	6.74966	0				495.168	40393
	6.76752	0				495.178	11186.6
	6.78413	0				495.189	4172.01
	6.80074	0				495.199	3911.1
	6.81734	0				495.21	2187.81
	6.83521	0				495.22	1163.56
	6.85182	0				495.228	0
	6.86842	0				495.239	0
	6.88502	0				495.249	0
	6.90289	0				495.259	0
	6.92216	0				496.066	0
	6.93877	0				496.076	0
	6.95662	0				496.086	0
	6.97323	0				496.097	0
	6.98983	0				496.107	1563.87
	7.00644	0				496.118	6904.44
	7.02305	0				496.128	12620.3
	7.04092	0				496.139	17083.2
	7.05753	0				496.149	13500.1
	7.07414	0				496.16	7763.16
	7.092	0				496.17	2481.53
	7.11126	0				496.181	590.82
	7.12786	0				496.191	0
	7.14572	0				496.202	0
	7.16233	0				496.212	0
	7.17893	0				496.223	0
	7.19554	0				530.306	0
	7.21214	0				530.317	0
	7.22999	0				530.329	0
	7.24659	0				530.341	0
	7.26319	0
	7.28105	0
	7.30031	0
	7.31691	0
	7.33618	0
	7.35279	0
	7.36939	0
	7.38599	0
	7.4026	0
	7.42045	0
	7.43706	0
	7.45491	0
	7.47278	0
	7.49204	0
	7.50864	0
	7.5265	0
	7.5431	0
	7.55971	0
	7.57631	0
	7.59292	0
	7.61078	0
	7.62738	0
	7.64399	0
	7.66185	0
	7.68111	0
	7.69772	0
	7.71558	0
	7.73219	0
	7.74879	0
	7.76539	0
	7.78199	0
	7.79985	0
	7.81645	0
	7.83305	0
	7.85092	0
	7.87018	0
	7.88678	0
	7.90465	0
	7.92126	0
	7.93786	0
	7.95446	0
	7.97106	0
	7.98891	0
	8.00552	0
	8.02212	0
	8.03998	0
	8.05924	0
	8.07584	0
	8.0937	0
	8.11031	0
	8.12691	0
	8.14352	0
	8.16013	0
	8.178	0
	8.1946	0
	8.2112	0
	8.22908	0
	8.24833	0
	8.26494	0
	8.28279	0
	8.29941	0
	8.31601	0
	8.33261	0
	8.34921	0
	8.36708	0
	8.38369	0
	8.40029	0
	8.41815	0
	8.43741	0
	8.45402	0
	8.47189	0
	8.48849	0
	8.50509	0
	8.5217	0
	8.5383	0
	8.55756	0
	8.57416	0
	8.59077	0
	8.60862	0
	8.62785	0
	8.64446	0
	8.66369	0
	8.68028	0
	8.69688	0
	8.71348	0
	8.73009	0
	8.74935	0
	8.76594	0
	8.78254	0
	8.8004	0
	8.81968	0
	8.83628	0
	8.85415	0
	8.87075	0
	8.88735	0
	8.90396	0
	8.92057	0
	8.93982	0
	8.95643	0
	8.97304	0
	8.99089	0
	9.01015	0
	9.02675	0
	9.04461	0
	9.06122	0
	9.07782	0
	9.09442	0
	9.11103	0
	9.12889	0
	9.14549	0
	9.16209	0
	9.17996	0
	9.19922	0
	9.21582	0
	9.23368	0
	9.25153	0
	9.26813	0
	9.28473	0
	9.30133	0
	9.31918	0
	9.33579	0
	9.35239	0
	9.37025	0
	9.38951	0
	9.40612	0
	9.42397	0
	9.44057	0
	9.45718	0
	9.47378	0
	9.49039	0
	9.50824	0
	9.52485	0
	9.54145	0
	9.55931	0
	9.57857	0
	9.59517	0
	9.61303	0
	9.62964	0
	9.64624	0
	9.66284	0
	9.67946	0
	9.69606	0
	9.71268	0
	9.72929	0
	9.7459	0
	9.76251	0
	9.77912	0
	9.79573	0
	9.81233	0
	9.82895	0
	9.84556	0
	9.86217	0
	9.87877	0
	9.89538	0
	9.91199	0
	9.92859	0
	9.9452	0
	9.96181	0
	9.97842	0
	9.99503	0
	10.0116	0
	10.0214	0
	10.0312	0
	10.0409	0
	10.0507	0
	10.0605	0
	10.0703	0
	10.0801	0
	10.0899	0
	10.0996	0
	10.1094	0
	10.1192	0
	10.1289	0
	10.1387	0
	10.1484	0
	10.1583	0
	10.1681	0
	10.1779	0
	10.1876	0
	10.1974	0
	10.2072	0
	10.217	0
	10.2268	0
	10.2366	0
	10.2465	0
	10.2563	0
	10.2661	0
	10.2759	0
	10.2857	0
	10.2955	0
	10.3053	0
	10.3151	0
	10.325	0
	10.3348	0
	10.3446	0
	10.3544	0
	10.3642	0
	10.374	0
	10.3838	0
	10.3936	0
	10.4034	0
	10.4133	0
	10.4231	0
	10.4329	0
	10.4427	0
	10.4525	0
	10.4623	0
	10.4721	0
	10.4819	0
	10.4918	0
	10.5016	0
	10.5114	0
	10.5212	0
	10.531	0
	10.5408	0
	10.5506	0
	10.5604	0
	10.5702	0
	10.5801	0
	10.5899	0
	10.5997	0
	10.6095	0
	10.6193	0
	10.6291	0
	10.6389	0
	10.6487	0
	10.6587	0
	10.6685	0
	10.6783	0
	10.6881	0
	10.6979	0
	10.7077	0
	10.7175	0
	10.7273	0
	10.7372	0
	10.747	0
	10.7559	0
	10.7628	0
	10.7695	0
	10.7763	0
	10.7831	0
	10.7899	0
	10.7968	0
	10.8038	0
	10.8107	0
	10.8199	0
	10.827	0
	10.8342	0
	10.8416	0
	10.849	0
	10.8565	0
	10.8641	0
	10.8718	0
	10.8797	0
	10.8879	0
	10.8963	0
	10.907	0
	10.9158	0
	10.9251	0
	10.9344	0
	10.9439	0
	10.9535	0
	10.9633	0
	10.973	0
	10.9828	0
	10.9948	0
	11.0046	0
	11.0144	0
	11.0242	0
	11.034	0
	11.0437	0
	11.0535	0
	11.0633	0
	11.0753	0
	11.0851	0
	11.0949	0
	11.1047	0
	11.1145	0
	11.1243	0
	11.1341	0
	11.1439	0
	11.1558	0
	11.1656	0
	11.1754	0
	11.1852	0
	11.195	0
	11.2048	0
	11.2146	0
	11.2244	0
	11.2342	0
	11.244	0
	11.2538	0
	11.2636	0
	11.2734	0
	11.2832	0
	11.293	0
	11.3028	0
	11.3126	0
	11.3246	0
	11.3344	0
	11.3442	0
	11.354	0
	11.3638	0
	11.3736	0
	11.3834	0
	11.3932	0
	11.403	0
	11.4149	0
	11.4247	0
	11.4345	0
	11.4443	0
	11.4541	0
	11.4639	0
	11.4737	0
	11.4835	0
	11.4955	0
	11.5053	0
	11.5151	0
	11.5249	0
	11.5347	0
	11.5445	0
	11.5543	0
	11.5641	0
	11.576	0
	11.5858	0
	11.5956	0
	11.6054	0
	11.6152	0
	11.625	0
	11.6348	0
	11.6446	0
	11.6544	0
	11.6642	0
	11.674	0
	11.6838	0
	11.6936	0
	11.7034	0
	11.7132	0
	11.723	0
	11.7328	0
	11.7447	0
	11.7545	0
	11.7643	0
	11.7741	0
	11.7839	0
	11.7937	0
	11.8035	0
	11.8133	0
	11.8253	0
	11.8351	0
	11.8449	0
	11.8547	0
	11.8645	0
	11.8743	0
	11.8841	0
	11.8939	0
	11.9058	0
	11.9156	0
	11.9254	0
	11.9352	0
	11.945	0
	11.9548	0
	11.9646	0
	11.9744	0
	11.9842	0
	11.994	0
	12.0038	0
	12.0136	0
	12.0234	0
	12.0332	0
	12.043	0
	12.0528	0
	12.0626	0
	12.0745	0
	12.0843	0
	12.0941	0
	12.1039	0
	12.1137	0
	12.1235	0
	12.1333	0
	12.1431	0
	12.1529	0
	12.1648	0
	12.1746	0
	12.1844	0
	12.1942	0
	12.204	0
	12.2138	0
	12.2236	0
	12.2334	0
	12.2453	0
	12.2551	0
	12.2649	0
	12.2747	0
	12.2845	0
	12.2943	0
	12.3041	0
	12.3139	0
	12.3258	0
	12.3356	0
	12.3454	0
	12.3552	0
	12.365	0
	12.3748	0
	12.3846	0
	12.3944	0
	12.4064	0
	12.4162	0
	12.426	0
	12.4358	0
	12.4456	0
	12.4554	0
	12.4652	0
	12.475	0
	12.4848	0
	12.4967	0
	12.5065	0
	12.5163	0
	12.5261	0
	12.5359	0
	12.5457	0
	12.5555	0
	12.5653	0
	12.5772	0
	12.587	0
	12.5968	0
	12.6066	0
	12.6164	0
	12.6262	0
	12.636	0
	12.6458	0
	12.6577	0
	12.6675	0
	12.6773	0
	12.6871	0
	12.6969	0
	12.7067	0
	12.7165	0
	12.7263	0
	12.7361	0
	12.748	0
	12.7578	0
	12.7676	0
	12.7774	0
	12.7872	0
	12.797	0
	12.8068	0
	12.8166	0
	12.8285	0
	12.8383	0
	12.8481	0
	12.8579	0
	12.8677	0
	12.8775	0
	12.8873	0
	12.8971	0
	12.9091	0
	12.9189	0
	12.9287	0
	12.9385	0
	12.9483	0
	12.9581	0
	12.9679	0
	12.9777	0
	12.9896	0
	12.9994	0
	13.0091	0
	13.0189	0
	13.0284	0
	13.0379	0
	13.0476	0
	13.0574	0
	13.0671	0
	13.079	0
	13.0885	0
	13.098	0
	13.1076	0
	13.117	0
	13.1266	0
	13.1359	0
	13.1455	0
	13.155	0
	13.1645	0
	13.1741	0
	13.1837	0
	13.1932	0
	13.2029	0
	13.2125	0
	13.2221	0
	13.2315	0
	13.2434	0
	13.2532	0
	13.263	0
	13.2728	0
	13.2826	0
	13.2924	0
	13.3022	0
	13.312	0
	13.3239	0
	13.3337	0
	13.3435	0
	13.3533	0
	13.3631	0
	13.3729	0
	13.3827	0
	13.3925	0
	13.4023	0
	13.4121	0
	13.4219	0
	13.4317	0
	13.4415	0
	13.4513	0
	13.4611	0
	13.4709	0
	13.4807	0
	13.4926	0
	13.5024	0
	13.5122	0
	13.522	0
	13.5318	0
	13.5416	0
	13.5514	0
	13.5612	0
	13.5731	0
	13.5829	0
	13.5927	0
	13.6025	0
	13.6123	0
	13.6221	0
	13.6319	0
	13.6417	0
	13.6515	0
	13.6635	0
	13.6734	0
	13.6832	0
	13.693	0
	13.7028	0
	13.7126	0
	13.7223	0
	13.7321	0
	13.7441	0
	13.7539	0
	13.7637	0
	13.7735	0
	13.7833	0
	13.7931	0
	13.8029	0
	13.8127	0
	13.8246	0
	13.8344	0
	13.8442	0
	13.854	0
	13.8638	0
	13.8736	0
	13.8834	0
	13.8932	0
	13.903	0
	13.9149	0
	13.9247	0
	13.9345	0
	13.9443	0
	13.9541	0
	13.9639	0
	13.9737	0
	13.9835	0
	13.9954	0
	14.0052	0
	14.015	0
	14.0248	0
	14.0346	0
	14.0444	0
	14.0542	0
	14.064	0
	14.076	0
	14.0858	0
	14.0956	0
	14.1054	0
	14.1152	0
	14.125	0
	14.1348	0
	14.1446	0
	14.1565	0
	14.1663	0
	14.1761	0
	14.1859	0
	14.1957	0
	14.2055	0
	14.2153	0
	14.2251	0
	14.2349	0
	14.2468	0
	14.2566	0
	14.2664	0
	14.2762	0
	14.286	0
	14.2958	0
	14.3056	0
	14.3154	0
	14.3273	0
	14.3371	0
	14.3469	0
	14.3567	0
	14.3665	0
	14.3763	0
	14.3861	0
	14.3959	0
	14.4078	0
	14.4176	0
	14.4274	0
	14.4372	0
	14.447	0
	14.4568	0
	14.4666	0
	14.4764	0
	14.4863	0
	14.4982	0
	14.508	0
	14.5178	0
	14.5276	0
	14.5374	0
	14.5472	0
	14.557	0
	14.5668	0
	14.5787	0
	14.5885	0
	14.5983	0
	14.6081	0
	14.6179	0
	14.6277	0
	14.6375	0
	14.6473	0
	14.6592	0
	14.669	0
	14.6788	0
	14.6886	0
	14.6984	0
	14.7082	0
	14.718	0
	14.7278	0
	14.7376	0
	14.7474	0
	14.7572	0
	14.767	0
	14.7768	0
	14.7866	0
	14.7964	0
	14.8062	0
	14.816	0
	14.8279	0
	14.8377	0
	14.8475	0
	14.8573	0
	14.8671	0
	14.8769	0
	14.8867	0
	14.8965	0
	14.9085	0
	14.9183	0
	14.9281	0
	14.9379	0
	14.9477	0
	14.9575	0
	14.9673	0
	14.9771	0
	14.9869	0
	14.9988	0
	15.0086	0
	15.0184	0
	15.0282	0
	15.038	0
	15.0478	0
	15.0576	0
	15.0674	0
	15.0793	0
	15.0891	0
	15.0989	0
	15.1087	0
	15.1185	0
	15.1283	0
	15.1381	0
	15.1479	0
	15.1599	0
	15.1697	0
	15.1795	0
	15.1893	0
	15.1991	0
	15.2089	0
	15.2187	0
	15.2285	0
	15.2404	0
	15.2502	0
	15.26	0
	15.2698	0
	15.2796	0
	15.2894	0
	15.2992	0
	15.309	0
	15.3188	0
	15.3307	0
	15.3405	0
	15.3503	0
	15.3601	0
	15.3699	0
	15.3797	0
	15.3895	0
	15.3993	0
	15.4112	0
	15.421	0
	15.4308	0
	15.4406	0
	15.4504	0
	15.4602	0
	15.47	0
	15.4798	0
	15.4918	0
	15.5016	0
	15.5114	0
	15.5212	0
	15.531	0
	15.5408	0
	15.5506	0
	15.5604	0
	15.5702	0
	15.5821	0
	15.5919	0
	15.6017	0
	15.6115	0
	15.6213	0
	15.6311	0
	15.6409	0
	15.6507	0
	15.6626	0
	15.6724	0
	15.6822	0
	15.692	0
	15.7018	0
	15.7116	0
	15.7214	0
	15.7312	0
	15.7432	0
	15.753	0
	15.7628	0
	15.7726	0
	15.7824	0
	15.7922	0
	15.802	0
	15.8118	0
	15.8238	0
	15.8336	0
	15.8434	0
	15.8532	0
	15.863	0
	15.8727	0
	15.8825	0
	15.8923	0
	15.9022	0
	15.9141	0
	15.9239	0
	15.9337	0
	15.9435	0
	15.9533	0
	15.9631	0
	15.9729	0
	15.9827	0
	15.9946	0
	16.0044	0
	16.0142	0
	16.024	0
	16.0338	0
	16.0436	0
	16.0534	0
	16.0632	0
	16.073	0
	16.0828	0
	16.0926	0
	16.1024	0
	16.1122	0
	16.122	0
	16.1318	0
	16.1416	0
	16.1514	0
	16.1633	0
	16.1731	0
	16.1829	0
	16.1927	0
	16.2025	0
	16.2123	0
	16.2221	0
	16.2319	0
	16.2439	0
	16.2537	0
	16.2635	0
	16.2733	0
	16.2831	0
	16.2929	0
	16.3027	0
	16.3125	0
	16.3244	0
	16.3342	0
	16.344	0
	16.3538	0
	16.3636	0
	16.3734	0
	16.3832	0
	16.393	0
	16.4028	0
	16.4147	0
	16.4245	0
	16.4343	0
	16.4441	0
	16.4539	0
	16.4637	0
	16.4735	0
	16.4833	0
	16.4952	0
	16.505	0
	16.5148	0
	16.5246	0
	16.5344	0
	16.5442	0
	16.554	0
	16.5638	0
	16.5757	0
	16.5855	0
	16.5953	0
	16.6051	0
	16.6149	0
	16.6247	0
	16.6345	0
	16.6443	0
	16.6563	0
	16.6661	0
	16.6759	0
	16.6857	0
	16.6955	0
	16.7053	0
	16.7151	0
	16.7249	0
	16.7347	0
	16.7466	0
	16.7564	0
	16.7662	0
	16.776	0
	16.7858	0
	16.7956	0
	16.8054	0
	16.8152	0
	16.8271	0
	16.8369	0
	16.8467	0
	16.8565	0
	16.8663	0
	16.8761	0
	16.8859	0
	16.8957	0
	16.9076	0
	16.9174	0
	16.9272	0
	16.937	0
	16.9468	0
	16.9566	0
	16.9664	0
	16.9762	0
	16.986	0
	16.9979	0
	17.0077	0
	17.0175	0
	17.0273	0
	17.0371	0
	17.0469	0
	17.0567	0
	17.0665	0
	17.0785	0
	17.0883	0
	17.0981	0
	17.1079	0
	17.1177	0
	17.1275	0
	17.1373	0
	17.1471	0
	17.159	0
	17.1688	0
	17.1786	0
	17.1884	0
	17.1982	0
	17.208	0
	17.2178	0
	17.2276	0
	17.2374	0
	17.2472	0
	17.257	0
	17.2668	0
	17.2766	0
	17.2864	0
	17.2962	0
	17.306	0
	17.3158	0
	17.3278	0
	17.3376	0
	17.3474	0
	17.3572	0
	17.367	0
	17.3768	0
	17.3866	0
	17.3964	0
	17.4083	0
	17.4181	0
	17.4279	0
	17.4377	0
	17.4475	0
	17.4573	0
	17.4671	0
	17.4769	0
	17.4867	0
	17.4986	0
	17.5084	0
	17.5182	0
	17.528	0
	17.5378	0
	17.5476	0
	17.5574	0
	17.5672	0
	17.577	0
	17.5868	0
	17.5966	0
	17.6064	0
	17.6162	0
	17.626	0
	17.6358	0
	17.6456	0
	17.6575	0
	17.6673	0
	17.6771	0
	17.6869	0
	17.6967	0
	17.7065	0
	17.716	0
	17.7258	0
	17.7355	0
	17.7471	0
	17.7567	0
	17.7662	0
	17.7757	0
	17.7852	0
	17.7947	0
	17.8043	0
	17.8137	0
	17.8254	0
	17.8347	0
	17.844	0
	17.8535	0
	17.8628	0
	17.872	0
	17.8815	0
	17.8906	0
	17.8997	0
	17.911	0
	17.9202	0
	17.9293	0
	17.9382	0
	17.9472	0
	17.9562	0
	17.9652	0
	17.9743	0
	17.9833	0
	17.9945	0
	18.0035	0
	18.0126	0
	18.0216	0
	18.0308	0
	18.0397	0
	18.0488	0
	18.0579	0
	18.0669	0
	18.078	0
	18.087	0
	18.096	0
	18.1049	0
	18.114	0
	18.1231	0
	18.1323	0
	18.1411	0
	18.1501	0
	18.1612	0
	18.1701	0
	18.1791	0
	18.1879	0
	18.1967	0
	18.2054	0
	18.214	0
	18.2226	0
	18.2313	0
	18.2422	0
	18.2508	0
	18.2596	0
	18.2683	0
	18.2772	0
	18.2862	0
	18.295	0
	18.3041	0
	18.313	0
	18.3221	0
	18.3311	0
	18.3402	0
	18.3491	0
	18.3582	0
	18.3671	0
	18.3761	0
	18.3851	0
	18.3941	0
	18.4053	0
	18.4143	0
	18.4233	0
	18.4323	0
	18.4413	0
	18.4502	0
	18.459	0
	18.4677	0
	18.4765	0
	18.4874	0
	18.4961	0
	18.5047	0
	18.5134	0
	18.5219	0
	18.5306	0
	18.5393	0
	18.548	6796.03
	18.5566	12482.8
	18.5652	16441.6
	18.5759	18443.8
	18.5846	13159.8
	18.5931	7584.4
	18.6018	7014.41
	18.6104	1979.86
	18.619	2405.56
	18.6277	2326.11
	18.6363	0
	18.6447	0
	18.653	0
	18.6611	0
	18.669	0
	18.677	0
	18.6851	0
	18.6932	0
	18.7013	0
	18.7095	0
	18.7179	0
	18.7263	0
	18.7369	0
	18.7452	0
	18.7536	0
	18.762	8778.26
	18.7705	54024.3
	18.7787	267204
	18.7871	1073245
	18.7951	2.73724e+06
	18.803	5229045
	18.8107	7028768
	18.8184	8009619
	18.8261	6.97322e+06
	18.8338	5767296
	18.8415	4.02244e+06
	18.8494	2.93891e+06
	18.8571	2.12107e+06
	18.865	1.60102e+06
	18.873	1.25303e+06
	18.8807	865057
	18.8886	653478
	18.8965	513987
	18.9045	356340
	18.9123	226377
	18.92	211009
	18.9278	143574
	18.9356	119155
	18.9432	80103.5
	18.9508	60939.1
	18.9584	52900.5
	18.9661	29405.6
	18.9737	27041
	18.9813	20619.8
	18.9911	0
	18.9988	0
	19.0064	0
	19.0142	0
	19.0218	0
	19.0296	0
	19.0372	0
	19.0449	0
	19.0525	0
	19.0601	0
	19.0697	0
	19.0771	0
	19.0845	0
	19.0919	0
	19.0994	0
	19.1068	0
	19.1143	0
	19.1217	0
	19.1291	5446.87
	19.1365	4155.46
	19.1439	5106.26
	19.1512	0
	19.1586	4329.15
	19.1659	0
	19.1733	0
	19.1808	4437.2
	19.1882	0
	19.1957	0
	19.2032	0
	19.2109	0
	19.2186	0
	19.2263	0
	19.2362	3510.59
	19.2437	3356.93
	19.2512	0
	19.2586	0
	19.2659	0
	19.2731	0
	19.2805	0
	19.2877	0
	19.2949	0
	19.302	0
	19.3091	0
	19.3162	0
	19.3233	0
	19.3303	0
	19.3373	0
	19.3443	0
	19.3513	0
	19.3583	0
	19.3653	0
	19.3724	0
	19.3795	0
	19.3868	0
	19.3941	0
	19.4016	0
	19.4091	0
	19.4165	0
	19.4241	0
	19.4317	0
	19.4392	0
	19.4469	0
	19.4544	0
	19.4617	0
	19.4688	0
	19.4759	0
	19.4849	0
	19.4919	0
	19.4987	0
	19.5056	0
	19.5125	0
	19.5194	0
	19.5263	0
	19.5333	0
	19.5404	0
	19.5475	0
	19.5546	0
	19.5618	0
	19.5712	0
	19.5785	0
	19.5859	0
	19.5932	0
	19.6006	0
	19.6078	0
	19.6149	0
	19.622	0
	19.6289	0
	19.6358	0
	19.6427	0
	19.6517	0
	19.6586	0
	19.6655	0
	19.6725	0
	19.6796	0
	19.6867	0
	19.6938	0
	19.7009	0
	19.7081	0
	19.7153	0
	19.7224	0
	19.7295	0
	19.7386	0
	19.7455	0
	19.7524	0
	19.7593	0
	19.7662	0
	19.7731	0
	19.7801	0
	19.7872	0
	19.7945	0
	19.8018	0
	19.809	0
	19.8164	0
	19.8236	0
	19.8307	0
	19.8378	0
	19.8448	0
	19.8518	0
	19.8587	0
	19.8656	0
	19.8726	0
	19.8795	0
	19.8864	0
	19.8933	0
	19.9024	0
	19.9094	0
	19.9165	0
	19.9235	0
	19.9305	0
	19.9376	0
	19.9447	0
	19.9518	0
	19.9589	0
	19.966	0
	19.9732	0
	19.9804	0
	19.9877	0
	19.9949	0
	20.0022	0
	20.0093	0
	20.0165	0
	20.0237	0
	20.0308	0
	20.038	0
	20.0452	0
	20.0523	0
	20.0593	0
	20.0665	0
	20.0735	0
	20.0804	0
	20.0874	0
	20.0944	0
	20.1014	0
	20.1084	0
	20.1154	0
	20.1224	0
	20.1295	0
	20.1365	0
	20.1437	0
	20.1508	0
	20.1579	0
	20.165	0
	20.1721	0
	20.1792	0
	20.1862	0
	20.1934	0
	20.2004	0
	20.2076	0
	20.2146	0
	20.2218	0
	20.2289	0
	20.2361	0
	20.2431	0
	20.2501	0
	20.257	0
	20.2639	0
	20.2707	0
	20.2775	0
	20.2843	0
	20.2911	0
	20.2979	0
	20.3046	0
	20.3115	0
	20.3183	0
	20.3252	0
	20.3322	0
	20.3391	0
	20.3461	0
	20.3531	0
	20.3602	0
	20.3672	0
	20.3744	0
	20.3815	0
	20.3886	0
	20.3958	0
	20.4031	0
	20.4102	0
	20.4175	0
	20.4247	0
	20.4319	0
	20.4391	0
	20.4464	0
	20.4537	0
	20.4609	0
	20.4679	0
	20.475	0
	20.4821	0
	20.489	0
	20.4959	0
	20.5028	0
	20.5097	0
	20.5166	0
	20.5235	0
	20.5304	0
	20.5374	0
	20.5445	0
	20.5515	0
	20.5586	0
	20.5658	0
	20.5729	0
	20.5801	0
	20.5872	0
	20.5943	0
	20.6013	0
	20.6085	0
	20.6156	0
	20.6227	0
	20.6298	0
	20.6369	0
	20.6441	0
	20.6514	0
	20.6586	0
	20.6657	0
	20.6729	0
	20.6799	0
	20.6869	0
	20.6939	0
	20.7008	0
	20.7077	0
	20.7146	0
	20.7215	0
	20.7284	0
	20.7355	0
	20.7425	0
	20.7496	0
	20.7567	0
	20.7639	0
	20.771	0
	20.7782	0
	20.7854	0
	20.7925	0
	20.7996	0
	20.8066	0
	20.8137	0
	20.8206	0
	20.8275	0
	20.8344	0
	20.8412	0
	20.8481	0
	20.8551	0
	20.8622	0
	20.8692	0
	20.8763	0
	20.8835	0
	20.8907	0
	20.8978	0
	20.9051	0
	20.9123	0
	20.9195	0
	20.9266	0
	20.9336	0
	20.9407	0
	20.9477	0
	20.9548	0
	20.9619	0
	20.9691	0
	20.9761	0
	20.9855	0
	20.9927	0
	20.9998	0
	21.007	0
	21.0141	0
	21.0213	0
	21.0284	0
	21.0356	0
	21.0428	0
	21.0499	0
	21.0571	0
	21.0642	0
	21.0733	0
	21.0804	0
	21.0874	0
	21.0944	0
	21.1014	0
	21.1085	0
	21.1155	0
	21.1226	0
	21.1296	0
	21.1369	0
	21.1438	0
	21.1509	0
	21.1579	0
	21.1649	0
	21.1718	0
	21.1786	0
	21.1855	0
	21.1922	0
	21.1991	0
	21.2059	0
	21.2127	0
	21.2196	0
	21.2265	0
	21.2344	0
	21.2413	0
	21.2483	0
	21.2552	0
	21.2621	0
	21.269	0
	21.2758	0
	21.2827	0
	21.2895	0
	21.2964	0
	21.3032	0
	21.3101	0
	21.317	0
	21.324	0
	21.3309	0
	21.3379	0
	21.3448	0
	21.3518	0
	21.3588	0
	21.3658	0
	21.3728	0
	21.3798	0
	21.3869	0
	21.394	0
	21.4012	0
	21.4083	0
	21.4153	0
	21.4224	0
	21.4293	0
	21.4363	0
	21.4432	0
	21.4501	0
	21.4569	0
	21.4638	0
	21.4707	0
	21.4776	0
	21.4845	0
	21.4915	0
	21.4985	0
	21.5054	0
	21.5124	0
	21.5193	0
	21.5262	0
	21.5331	0
	21.54	0
	21.5469	0
	21.5539	0
	21.5608	0
	21.5679	0
	21.5749	0
	21.5818	0
	21.5887	0
	21.5956	0
	21.6025	0
	21.6093	0
	21.6161	0
	21.6228	0
	21.6295	0
	21.6361	0
	21.6427	0
	21.6493	0
	21.6558	0
	21.6624	0
	21.6689	0
	21.6755	0
	21.682	0
	21.6885	0
	21.6951	0
	21.7017	0
	21.7083	0
	21.715	0
	21.7217	0
	21.7284	0
	21.7352	0
	21.7419	0
	21.7486	0
	21.7553	0
	21.7619	0
	21.7686	0
	21.7753	0
	21.7821	0
	21.7888	0
	21.7957	0
	21.8025	0
	21.8095	0
	21.8186	0
	21.8255	0
	21.8325	0
	21.8395	0
	21.8465	7905.94
	21.8535	0
	21.8605	5456.44
	21.8675	0
	21.8745	0
	21.8815	0
	21.8885	0
	21.8956	0
	21.9048	0
	21.9118	0
	21.9188	0
	21.9257	0
	21.9326	0
	21.9395	0
	21.9464	0
	21.9533	0
	21.9602	0
	21.9672	0
	21.9741	0
	21.981	0
	21.988	0
	21.9949	0
	22.0018	0
	22.0087	0
	22.0156	0
	22.0224	0
	22.0291	0
	22.0358	0
	22.0426	0
	22.0493	0
	22.056	0
	22.0628	0
	22.0717	0
	22.0784	0
	22.0852	0
	22.0921	0
	22.099	0
	22.1059	0
	22.1128	0
	22.1197	0
	22.1267	0
	22.1336	0
	22.1405	0
	22.1472	0
	22.156	0
	22.1626	0
	22.1692	0
	22.1757	0
	22.1822	0
	22.1888	0
	22.1953	0
	22.2019	0
	22.2084	0
	22.215	0
	22.2217	0
	22.2283	0
	22.2371	0
	22.2438	0
	22.2505	0
	22.2572	0
	22.264	0
	22.2708	0
	22.2777	0
	22.2846	0
	22.2915	0
	22.2985	0
	22.3055	0
	22.3125	0
	22.3217	0
	22.3287	0
	22.3358	0
	22.3428	0
	22.3499	0
	22.3569	0
	22.3639	0
	22.3709	0
	22.3779	0
	22.3848	0
	22.3917	0
	22.3987	0
	22.4057	10104.1
	22.4128	10816.6
	22.4198	0
	22.4269	14722
	22.434	0
	22.4412	0
	22.4484	0
[truncated: 839 more rows]

## Sheet: Fig 3b
	CHROMATOGRAM				SPECTRUM - MS
	Phe+P3m+A-20Gy.raw				Phe+P3m+A-20Gy.raw
	Data points: 4040				FTMS + p ESI Full ms2 495.1388@hcd20.00 [50.0000-525.0000]
	Time	Intensity			Scan #: 4816
	0.0056985	0			RT: 18.19
	0.0130633	0			Data points: 418
	0.0201194	0			Mass	Intensity
	0.0265693	0			49.5025	0
	0.0331466	0			49.5028	0
	0.0404195	0			49.5031	0
	0.0476652	0			49.5035	0
	0.0548546	0			55.0114	0
	0.0620547	0			55.0118	0
	0.0692527	0			55.0122	0
	0.0764778	0			55.0126	0
	0.0837028	0			55.013	0
	0.0908633	0			55.0134	0
	0.100221	0			55.0137	0
	0.107423	0			55.0141	0
	0.114501	0			55.0145	0
	0.121636	0			55.0149	0
	0.128798	0			55.0153	0
	0.135813	0			55.0157	0
	0.142963	0			55.0161	0
	0.150155	0			55.0165	0
	0.157353	0			55.0168	0
	0.16452	0			55.0172	0
	0.171701	0			55.0176	0
	0.180905	0			55.018	0
	0.188001	0			55.0184	0
	0.195246	0			56.7528	0
	0.202467	0			56.7532	0
	0.209544	0			56.7536	0
	0.216667	0			56.754	0
	0.22387	0			56.7544	15240.6
	0.230969	0			56.7548	27600.4
	0.238253	0			56.7552	32572
	0.245472	0			56.7556	26755.7
	0.252634	0			56.756	14810.2
	0.259822	0			56.7564	0
	0.269074	0			56.7568	0
	0.276274	0			56.7572	0
	0.283511	0			56.7576	0
	0.290644	0			57.0876	0
	0.297843	0			57.088	0
	0.304999	0			57.0885	0
	0.312213	0			57.0889	0
	0.319424	0			57.0893	14835
	0.326693	0			57.0897	24823.5
	0.333961	0			57.0901	28355.9
	0.341107	0			57.0905	23395
	0.348309	0			57.0909	13132.3
	0.355567	0			57.0911	0
	0.362799	0			57.0915	0
	0.370068	0			57.092	0
	0.377176	0			57.0924	0
	0.384424	0			83.2472	0
	0.391599	0			83.2479	0
	0.39883	0			83.2486	0
	0.406107	0			83.2494	0
	0.413288	0			83.2501	16944.7
	0.420515	0			83.2508	31021.2
	0.429757	0			83.2515	37864.5
	0.436947	0			83.2522	32825.2
	0.444215	0			83.253	19536.6
	0.451374	0			83.2537	0
	0.45843	0			83.2544	0
	0.465578	0			83.2551	0
	0.472761	0			83.2558	0
	0.479992	0			84.3378	0
	0.487097	0			84.3386	0
	0.494201	0			84.3393	0
	0.501391	0			84.34	0
	0.508665	0			84.3408	12737.9
	0.517997	0			84.3415	27475
	0.525178	0			84.3422	39345.9
	0.532351	0			84.343	40034.6
	0.539549	0			84.3437	28759.1
	0.546749	0			84.3444	12903.3
	0.553872	0			84.3451	0
	0.561059	0			84.3459	0
	0.568201	0			84.3466	0
	0.57548	0			84.3473	0
	0.582751	0			91.8236	0
	0.58997	0			91.8245	0
	0.59929	0			91.8253	0
	0.606486	0			91.8261	0
	0.613607	0			91.827	7246.95
	0.620841	0			91.8278	27573.5
	0.628041	0			91.8286	43077.4
	0.635276	0			91.8295	43412
	0.642536	0			91.8303	0
	0.649686	0			91.8311	0
	0.65678	0			91.832	0
	0.663991	0			91.8328	0
	0.671157	0			91.8336	0
	0.680522	0			91.8345	0
	0.687801	0			91.8353	0
	0.695022	0			91.8361	0
	0.702263	0			91.837	0
	0.709478	0			91.8378	0
	0.716691	0			91.8386	0
	0.72387	0			91.8394	0
	0.731128	0			91.8403	0
	0.738332	0			97.0188	0
	0.74553	0			97.0197	0
	0.752707	0			97.0206	0
	0.759943	0			97.0216	0
	0.769365	0			97.0225	23480.1
	0.776582	0			97.0234	33839.1
	0.783847	0			97.0243	72051.9
	0.790974	0			97.0252	84899.5
	0.798201	0			97.0261	241986
	0.80543	0			97.027	874976
	0.812534	0			97.0279	1.97085e+06
	0.819726	0			97.0288	3.15793e+06
	0.826872	0			97.0297	3391301
	0.834109	0			97.0306	2.27352e+06
	0.841291	0			97.0315	1.15893e+06
	0.848424	0			97.0324	327111
	0.855626	0			97.0333	90825.2
	0.862638	0			97.0342	61515.3
	0.869857	0			97.0352	42245.8
	0.877145	0			97.0361	74114.1
	0.884324	0			97.037	2273.9
	0.89148	0			97.0379	0
	0.898593	0			97.0388	0
	0.905866	0			97.0397	0
	0.913153	0			97.0406	0
	0.920337	0			98.0265	0
	0.929701	0			98.0274	0
	0.936849	0			98.0283	0
	0.944087	0			98.0293	0
	0.95137	0			98.0302	17043.4
	0.958574	0			98.0311	33851.2
	0.965753	0			98.032	47853.3
	0.972955	0			98.0329	50217.9
	0.980203	0			98.0339	38282.6
	0.987455	0			98.0348	19623.4
	0.994695	0			98.0357	0
	1.00186	0			98.0366	0
	1.00908	0			98.0375	0
	1.01623	0			98.0384	0
	1.02338	0			99.5069	0
	1.03066	0			99.5078	0
	1.03788	0			99.5088	0
	1.04507	0			99.5097	0
	1.05231	0			99.5107	20038.3
	1.05947	0			99.5116	36402.2
	1.06668	0			99.5126	45870.6
	1.07385	0			99.5135	41126.1
	1.08111	0			99.5144	25054.2
	1.08833	0			99.5154	0
	1.09567	0			99.5163	0
	1.10281	0			99.5173	0
	1.10992	0			99.5182	0
	1.11714	0			100.854	0
	1.12427	0			100.855	0
	1.13152	0			100.856	0
	1.13874	0			100.857	0
	1.14589	0			100.858	11955.3
	1.15315	0			100.859	26095.8
	1.16033	0			100.859	34327.2
	1.16755	0			100.86	30495.2
	1.17483	0			100.861	17922.9
	1.18419	0			100.862	0
	1.19137	0			100.863	0
	1.19852	0			100.864	0
	1.20569	0			100.865	0
	1.21291	0			107.66	0
	1.22021	0			107.661	0
	1.22743	0			107.663	0
	1.23461	0			107.664	0
	1.24188	0			107.665	14268.8
	1.24905	0			107.666	27766.8
	1.25631	0			107.667	35574.4
	1.26353	0			107.668	31400.3
	1.27071	0			107.669	17735.9
	1.27781	0			107.67	0
	1.28507	0			107.671	0
	1.29228	0			107.672	0
	1.29951	0			107.673	0
	1.30675	0			115.031	0
	1.31397	0			115.033	0
	1.32112	0			115.034	0
	1.32833	0			115.035	0
	1.33559	0			115.036	19027.6
	1.34277	0			115.037	46824
	1.35198	0			115.038	103368
	1.35911	0			115.04	153048
	1.36635	0			115.041	136037
	1.37358	0			115.042	79267.8
	1.38071	0			115.043	32455.8
	1.38797	0			115.044	11670
	1.39525	0			115.045	0
	1.40244	0			115.046	0
	1.4096	0			115.048	0
	1.41684	0			115.049	0
	1.424	0			136.043	0
	1.43127	0			136.045	0
	1.4384	0			136.046	0
	1.44558	0			136.048	0
	1.45277	0			136.049	0
	1.46003	0			136.051	28569.9
	1.46729	0			136.052	76310.9
	1.47455	0			136.054	264892
	1.48177	0			136.055	318613
	1.48904	0			136.057	879697
	1.49622	0			136.058	3.1683e+06
	1.50338	0			136.06	8927268
	1.51081	0			136.061	15092533
	1.51803	0			136.063	18876118
	1.52527	0			136.064	14192596
	1.53246	0			136.066	8129901
	1.53959	0			136.067	2.61675e+06
	1.5469	0			136.069	721991
	1.55414	0			136.07	282218
	1.56128	0			136.072	216053
	1.56851	0			136.073	43307.9
	1.57575	0			136.075	9979.18
	1.58306	0			136.077	0
	1.59029	0			136.078	0
	1.59753	0			136.08	0
	1.60481	0			136.081	0
	1.61205	0			137.053	0
	1.61915	0			137.055	0
	1.62635	0			137.056	0
	1.63365	0			137.058	0
	1.64093	0			137.059	7626.04
	1.64815	0			137.061	34824.5
	1.65541	0			137.062	84384.7
	1.66266	0			137.064	193055
	1.66991	0			137.065	317100
	1.67726	0			137.067	373877
	1.6845	0			137.068	263253
	1.69168	0			137.07	137965
	1.69883	0			137.071	31044.1
	1.70603	0			137.073	0
	1.71326	0			137.074	0
	1.72042	0			137.075	0
	1.7276	0			137.077	0
	1.73476	0			137.078	0
	1.74207	0			139.571	0
	1.74917	0			139.572	0
	1.75637	0			139.574	0
	1.76361	0			139.575	0
	1.77075	0			139.577	15239.8
	1.77801	0			139.579	28814.3
	1.78526	0			139.58	38284.9
	1.79244	0			139.582	37288.7
	1.7996	0			139.583	26243.4
	1.80692	0			139.585	0
	1.81418	0			139.586	0
	1.8213	0			139.588	0
	1.82854	0			139.589	0
	1.83575	0			200.027	0
	1.843	0			200.029	0
	1.8504	0			200.032	0
	1.8577	0			200.035	0
	1.86487	0			200.037	3407.24
	1.87205	0			200.04	44751.6
	1.8793	0			200.043	163337
	1.88657	0			200.045	289517
	1.89382	0			200.048	372626
	1.90106	0			200.051	280903
	1.90831	0			200.053	159152
	1.91563	0			200.056	51180.9
	1.92274	0			200.059	19360.3
	1.93003	0			200.062	0
	1.93713	0			200.065	0
	1.94442	0			200.067	0
	1.95171	0			200.07	0
	1.95896	0			250.063	0
	1.96612	0			250.067	0
	1.9734	0			250.071	0
	1.98066	0			250.075	0
	1.98791	0			250.078	5972.62
	1.99506	0			250.082	38719.2
	2.00234	0			250.086	156698
	2.00948	0			250.09	304417
	2.01688	0			250.093	445077
	2.02412	0			250.097	398036
	2.03144	0			250.101	241816
	2.03858	0			250.105	97740.6
	2.04579	0			250.108	19482.1
	2.05285	0			250.112	0
	2.06011	0			250.116	0
	2.06734	0			250.119	0
	2.07455	0			250.123	0
	2.08179	0			268.071	0
	2.08904	0			268.075	0
	2.09638	0			268.079	0
	2.1036	0			268.083	0
	2.11086	0			268.088	16339.9
	2.1181	0			268.092	79954.3
	2.12522	0			268.096	276976
	2.13253	0			268.1	509030
	2.13983	0			268.104	712139
	2.147	0			268.108	603695
	2.15425	0			268.113	362933
	2.16146	0			268.117	143780
	2.1687	0			268.121	38751.9
	2.17586	0			268.125	8624.23
	2.18311	0			268.129	0
	2.19038	0			268.134	0
	2.19762	0			268.138	0
	2.20489	0			268.142	0
	2.21209	0			269.077	0
	2.21933	0			269.082	0
	2.22662	0			269.086	0
	2.23382	0			269.09	0
	2.24112	0			269.094	10550.4
	2.24841	0			269.098	29872.8
	2.25561	0			269.103	54627.1
	2.26281	0			269.107	69497.9
	2.27002	0			269.111	63457.2
	2.27721	0			269.115	40730.7
	2.28449	0			269.119	16595.7
	2.29172	0			269.124	0
	2.29892	0			269.128	0
	2.30623	0			269.132	0
	2.31338	0			269.136	0
	2.32066	0			296.036	0
	2.32794	0			296.041	0
	2.33521	0			296.046	0
	2.34244	0			296.051	0
	2.34986	0			296.055	10679.2
	2.35714	0			296.06	29298.7
	2.36426	0			296.065	49595.2
	2.37142	0			296.07	56723.2
	2.37863	0			296.075	46230.6
	2.38586	0			296.08	26759.2
	2.39309	0			296.084	0
	2.40039	0			296.089	0
	2.40765	0			296.094	0
	2.41491	0			296.099	0
	2.42219	0			330.022	0
	2.43148	0			330.028	0
	2.4387	0			330.034	0
	2.44592	0			330.039	0
	2.45321	0			330.045	12109
	2.46048	0			330.051	32206.3
	2.46775	0			330.056	52191.7
	2.47493	0			330.062	56406.5
	2.48211	0			330.068	40697.3
	2.48944	0			330.074	17064.2
	2.49662	0			330.079	0
	2.50388	0			330.085	0
	2.51116	0			330.091	0
	2.51831	0			330.096	0
	2.52553	0			342.034	0
	2.53277	0			342.04	0
	2.54	0			342.046	0
	2.5473	0			342.052	0
	2.55459	0			342.058	22928.5
	2.56188	0			342.064	55378.8
	2.56921	0			342.07	121639
	2.57641	0			342.076	151880
	2.58363	0			342.082	112725
	2.59085	0			342.088	47471.5
	2.6001	0			342.094	17784.2
	2.60741	0			342.1	0
	2.61465	0			342.106	0
	2.62193	0			342.112	0
	2.62914	0			342.118	0
	2.63641	0			348.028	0
	2.64369	0			348.034	0
	2.6509	0			348.04	0
	2.65817	0			348.046	0
	2.66544	0			348.052	22992.4
	2.67275	0			348.058	57139
	2.67998	0			348.065	138606
	2.68711	0			348.071	177383
	2.69436	0			348.077	136404
	2.70163	0			348.083	75556.8
	2.70884	0			348.089	30653.7
	2.71612	0			348.095	12844
	2.72334	0			348.102	0
	2.73062	0			348.108	0
	2.73791	0			348.114	0
	2.74526	0			348.121	0
	2.75241	0			495.013	0
	2.7595	0			495.024	0
	2.76693	0			495.034	0
	2.77416	0			495.045	0
	2.7815	0			495.055	0
	2.78877	0			495.065	0
	2.79603	0			495.076	0
	2.8033	0			495.086	45597.9
	2.8105	0			495.097	63360.8
	2.81784	0			495.107	232925
	2.82506	0			495.118	809277
	2.8323	0			495.128	1.52796e+06
	2.83941	0			495.139	2.20176e+06
	2.84656	0			495.149	1.93869e+06
	2.85368	0			495.16	1.18132e+06
	2.86091	0			495.17	482870
	2.86827	0			495.181	127334
	2.87548	0			495.191	47563.1
	2.88275	0			495.201	48213.5
	2.88992	0			495.212	30835.2
	2.89712	0			495.222	0
	2.90434	0			495.232	0
	2.91149	0			495.243	0
	2.91868	0			495.253	0
	2.92603	0			496.069	0
	2.93348	0			496.08	0
	2.94074	0			496.09	0
	2.94804	0			496.101	0
	2.95522	0			496.111	27712.6
	2.96232	0			496.122	109273
	2.96957	0			496.132	197466
	2.97674	0			496.143	264794
	2.98402	0			496.153	208937
	2.99128	0			496.164	119605
	2.9985	0			496.174	37441.8
	3.00581	0			496.185	15571.6
	3.01309	0			496.195	0
	3.02036	0			496.206	0
	3.02761	0			496.216	0
	3.03489	0			496.227	0
	3.04215	0			530.298	0
	3.04915	0			530.31	0
	3.05639	0			530.322	0
	3.06358	0			530.333	0
	3.0708	0
	3.07802	0
	3.08532	0
	3.09261	0
	3.10005	0
	3.10735	0
	3.11465	0
	3.12186	0
	3.12901	0
	3.13633	0
	3.1434	0
	3.15071	0
	3.1578	0
	3.16511	0
	3.1724	0
	3.17949	0
	3.1868	0
	3.19405	0
	3.20133	0
	3.20861	0
	3.21582	0
	3.22311	0
	3.23032	0
	3.23758	0
	3.24491	0
	3.25206	0
	3.25938	0
	3.26688	0
	3.2741	0
	3.28144	0
	3.28867	0
	3.29584	0
	3.30305	0
	3.3104	0
	3.31774	0
	3.32503	0
	3.33229	0
	3.33953	0
	3.34666	0
	3.35402	0
	3.36131	0
	3.3686	0
	3.37581	0
	3.38308	0
	3.39029	0
	3.39752	0
	3.40491	0
	3.41207	0
	3.41946	0
	3.42668	0
	3.43412	0
	3.44144	0
	3.44877	0
	3.45612	0
	3.46339	0
	3.47066	0
	3.4779	0
	3.48498	0
	3.49231	0
	3.49962	0
	3.50693	0
	3.51414	0
	3.52124	0
	3.5285	0
	3.53573	0
	3.54305	0
	3.55037	0
	3.55767	0
	3.56491	0
	3.57215	0
	3.57946	0
	3.58673	0
	3.59415	0
	3.60136	0
	3.60857	0
	3.61589	0
	3.62319	0
	3.63038	0
	3.63771	0
	3.64496	0
	3.65221	0
	3.6595	0
	3.66683	0
	3.67408	0
	3.68139	0
	3.68867	0
	3.69599	0
	3.70315	0
	3.71052	0
	3.71788	0
	3.72518	0
	3.73238	0
	3.73969	0
	3.74699	0
	3.75426	0
	3.76174	0
	3.76904	0
	3.77624	0
	3.78349	0
	3.79073	0
	3.79805	0
	3.80525	0
	3.81252	0
	3.81959	0
	3.82696	0
	3.83425	0
	3.84144	0
	3.85089	0
	3.85816	0
	3.86533	0
	3.87248	0
	3.87975	0
	3.88687	0
	3.89409	0
	3.90121	0
	3.9086	0
	3.91592	0
	3.92312	0
	3.93046	0
	3.93776	0
	3.94505	0
	3.95235	0
	3.95956	0
	3.96683	0
	3.97415	0
	3.98149	0
	3.98856	0
	3.99586	0
	4.00313	0
	4.01049	0
	4.01987	0
	4.02713	0
	4.03434	0
	4.04169	0
	4.0489	0
	4.05623	0
	4.06346	0
	4.07066	0
	4.07797	0
	4.08529	0
	4.09251	0
	4.09973	0
	4.10703	0
	4.11428	0
	4.12154	0
	4.12882	0
	4.13612	0
	4.14341	0
	4.15072	0
	4.1579	0
	4.16517	0
	4.17253	0
	4.17988	0
	4.1872	0
	4.19449	0
	4.20176	0
	4.20895	0
	4.21607	0
	4.22339	0
	4.23071	0
	4.23797	0
	4.24523	0
	4.2525	0
	4.25975	0
	4.2669	0
	4.27409	0
	4.28135	0
	4.28854	0
	4.29583	0
	4.30308	0
	4.31036	0
	4.31768	0
	4.32495	0
	4.33227	0
	4.33952	0
	4.34688	0
	4.35402	0
	4.36121	0
	4.3684	0
	4.37575	0
	4.383	0
	4.39012	0
	4.39731	0
	4.40459	0
	4.41187	0
	4.41918	0
	4.42653	0
	4.43603	0
	4.44332	0
	4.45069	0
	4.45791	0
	4.46513	0
	4.47253	0
	4.47971	0
	4.48695	0
	4.49422	0
	4.5015	0
	4.50884	0
	4.51612	0
	4.52337	0
	4.53064	0
	4.53793	0
	4.54507	0
	4.5523	0
	4.55958	0
	4.56689	0
	4.57417	0
	4.58152	0
	4.58882	0
	4.5983	0
	4.60512	0
	4.61247	0
	4.61975	0
	4.62696	0
	4.63428	0
	4.6415	0
	4.64857	0
	4.65583	0
	4.6632	0
	4.67051	0
	4.67766	0
	4.68493	0
	4.69222	0
	4.69953	0
	4.70686	0
	4.71413	0
	4.72134	0
	4.72866	0
	4.73589	0
	4.74313	0
	4.75054	0
	4.7577	0
	4.76506	0
	4.77234	0
	4.77968	0
	4.78685	0
	4.79414	0
	4.80147	0
	4.80877	0
	4.81607	0
	4.82338	0
	4.83067	0
	4.83797	0
	4.84527	0
	4.85255	0
	4.85985	0
	4.86722	0
	4.87432	0
	4.88165	0
	4.88877	0
	4.89604	0
	4.90337	0
	4.91063	0
	4.9179	0
	4.92523	0
	4.93267	0
	4.93997	0
	4.94723	0
	4.95446	0
	4.96177	0
	4.96839	0
	4.9749	0
	4.98188	0
	4.98989	0
	4.99833	0
	5.00665	0
	5.01481	0
	5.02254	0
	5.03006	0
	5.03739	0
	5.04487	0
	5.05232	0
	5.05969	0
	5.06707	0
	5.07448	0
	5.08189	0
	5.08925	0
	5.09661	0
	5.10381	0
	5.11094	0
	5.11801	0
	5.125	0
	5.13191	0
	5.13876	0
	5.14556	0
	5.15231	0
	5.15901	0
	5.16568	0
	5.1723	0
	5.18076	0
	5.18734	0
	5.19391	0
	5.20047	0
	5.20701	0
	5.21354	0
	5.22007	0
	5.22659	0
	5.23312	0
	5.23963	0
	5.24614	0
	5.25265	0
	5.25923	0
	5.26574	0
	5.27225	0
	5.27876	0
	5.28528	0
	5.29178	0
	5.2983	0
	5.30483	0
	5.31135	0
	5.31788	0
	5.32442	0
	5.33097	0
	5.33752	0
	5.34474	0
	5.35132	0
	5.35789	0
	5.36447	0
	5.37107	0
	5.37768	0
	5.38431	0
	5.39095	0
	5.39762	0
	5.40432	0
	5.41105	0
	5.41779	0
	5.42454	0
	5.43342	0
	5.44022	0
	5.44708	0
	5.45394	0
	5.46084	0
	5.46773	0
	5.47463	0
	5.48158	0
	5.48854	0
	5.49551	0
	5.50251	0
	5.5095	0
	5.51863	0
	5.52565	0
	5.53268	0
	5.53973	0
	5.54681	0
	5.55387	0
	5.56094	0
	5.56806	0
	5.57516	0
	5.58225	0
	5.58937	0
	5.59862	0
	5.60577	0
	5.61294	0
	5.62013	0
	5.62731	0
	5.63445	0
	5.64163	0
	5.64876	0
	5.65594	0
	5.66312	0
	5.67034	0
	5.67969	0
	5.68691	0
	5.69412	0
	5.70136	0
	5.70861	0
	5.71582	0
	5.72305	0
	5.7303	0
	5.73756	0
	5.74477	0
	5.75204	0
	5.75926	0
	5.76861	0
	5.77586	0
	5.78308	0
	5.79031	0
	5.79754	0
	5.8048	0
	5.81207	0
	5.81927	0
	5.82652	0
	5.8338	0
	5.84109	0
	5.85049	0
	5.85777	0
	5.86507	0
	5.87241	0
	5.87971	0
	5.88705	0
	5.89439	0
	5.90171	0
	5.909	0
	5.91633	0
	5.92368	0
	5.93306	0
	5.94044	0
	5.94781	0
	5.95522	0
	5.96252	0
	5.96988	0
	5.97723	0
	5.98459	0
	5.99196	0
	5.9994	0
	6.0068	0
	6.01637	0
	6.02381	0
	6.03119	0
	6.03861	0
	6.04605	0
	6.05353	0
	6.061	0
	6.06845	0
	6.07597	0
	6.08353	0
	6.09101	0
	6.10064	0
	6.10812	0
	6.11557	0
	6.12297	0
	6.13051	0
	6.13805	0
	6.14557	0
	6.15313	0
	6.16065	0
	6.16812	0
	6.17562	0
	6.18319	0
	6.19076	0
	6.19827	0
	6.20566	0
	6.2133	0
	6.22086	0
	6.22836	0
	6.23577	0
	6.2434	0
	6.251	0
	6.2585	0
	6.2681	0
	6.2757	0
	6.28333	0
	6.29092	0
	6.29846	0
	6.30603	0
	6.31365	0
	6.32119	0
	6.32867	0
	6.33629	0
	6.3439	0
	6.35357	0
	6.36119	0
	6.36882	0
	6.37648	0
	6.38415	0
	6.39173	0
	6.39933	0
	6.40703	0
	6.41467	0
	6.42233	0
	6.43004	0
	6.43771	0
	6.44535	0
	6.45314	0
	6.46074	0
	6.46832	0
	6.47597	0
	6.4836	0
	6.49133	0
	6.49878	0
	6.50627	0
	6.51595	0
	6.52345	0
	6.53091	0
	6.53828	0
	6.54559	0
	6.55287	0
	6.56011	0
	6.56731	0
	6.57445	0
	6.58153	0
	6.58858	0
	6.59776	0
	6.60474	0
	6.61172	0
	6.61865	0
	6.62555	0
	6.63247	0
	6.63941	0
	6.64633	0
	6.65321	0
	6.66008	0
	6.66696	0
	6.67383	0
	6.68072	0
	6.68762	0
	6.6945	0
	6.70141	0
	6.70833	0
	6.71528	0
	6.72223	0
	6.72922	0
	6.7362	0
	6.74319	0
	6.75027	0
	6.75736	0
	6.76662	0
	6.77378	0
	6.78101	0
	6.78824	0
	6.79554	0
	6.80285	0
	6.81021	0
	6.81761	0
	6.82508	0
	6.83259	0
	6.84009	0
	6.84753	0
	6.85495	0
	6.86246	0
	6.87003	0
	6.87756	0
	6.8852	0
	6.89281	0
	6.90047	0
	6.90814	0
	6.91585	0
	6.92362	0
	6.93145	0
	6.93915	0
	6.94692	0
	6.95459	0
	6.96231	0
	6.97	0
	6.97778	0
	6.98551	0
	6.99329	0
	7.00106	0
	7.00878	0
	7.01658	0
	7.0244	0
	7.03222	0
	7.04014	0
	7.04795	0
	7.05579	0
	7.06358	0
	7.07137	0
	7.07923	0
	7.08687	0
	7.09455	0
	7.10266	0
	7.1106	0
	7.11831	0
	7.12616	0
	7.13402	0
	7.14181	0
	7.1497	0
	7.15741	0
	7.16529	0
	7.17314	0
	7.1809	0
	7.18871	0
	7.19661	0
	7.20423	0
	7.212	0
	7.21974	0
	7.22759	0
	7.23534	0
	7.24303	0
	7.25078	0
	7.25857	0
	7.2664	0
	7.27402	0
	7.28172	0
	7.28931	0
	7.29682	0
	7.30426	0
	7.31179	0
	7.31933	0
	7.32698	0
	7.33446	0
	7.34203	0
	7.34964	0
	7.35721	0
	7.36478	0
	7.37236	0
	7.3799	0
	7.38757	0
	7.39519	0
	7.40283	0
	7.41043	0
	7.41805	0
	7.4257	0
	7.43352	0
	7.44109	0
	7.44877	0
	7.4565	0
	7.4642	0
	7.47184	0
	7.4797	0
	7.48748	0
	7.49525	0
	7.50307	0
	7.51081	0
	7.51859	0
	7.52651	0
	7.53445	0
	7.54233	0
	7.55011	0
	7.55795	2501.57
	7.56585	0
	7.57368	0
	7.58165	0
	7.58922	0
	7.59737	0
	7.60533	0
	7.61296	0
	7.62079	0
	7.62876	0
	7.63669	0
	7.6446	0
	7.65256	0
	7.66041	0
	7.66826	0
	7.67612	0
	7.68399	0
	7.69183	0
	7.69972	0
	7.70761	0
	7.71545	0
	7.72334	0
	7.73126	0
	7.73919	0
	7.747	0
	7.75495	0
	7.76301	0
	7.77097	0
	7.77891	0
	7.78674	0
	7.79466	0
	7.80254	0
	7.81023	0
	7.81824	2320.22
	7.82594	0
	7.83348	0
	7.84111	0
	7.85089	0
	7.85847	0
	7.86609	0
	7.87333	0
	7.88101	0
	7.88851	0
	7.896	0
	7.9036	0
	7.91108	0
	7.91838	0
	7.92583	0
	7.93555	0
	7.94307	0
	7.95069	0
	7.95819	0
	7.96571	0
	7.97305	0
	7.9805	0
	7.98805	0
	7.99552	0
	8.00303	0
	8.01046	0
	8.01984	0
	8.0274	0
	8.0348	0
	8.04225	0
	8.04976	0
	8.05722	0
	8.06471	0
	8.07214	0
	8.07956	0
	8.08693	0
	8.09658	0
	8.10411	0
	8.11158	0
	8.11904	0
	8.12659	0
	8.13395	0
	8.14132	0
	8.14874	0
	8.15611	0
	8.16351	0
	8.17098	0
	8.18056	0
	8.18801	0
	8.19551	0
	8.20295	0
	8.21039	0
	8.21783	0
	8.22526	0
	8.23266	0
	8.24009	0
	8.24746	0
	8.25495	0
	8.26443	0
	8.27192	0
	8.27923	0
	8.28651	0
	8.294	0
	8.30144	0
	8.30877	0
	8.31613	0
	8.32339	0
	8.33069	0
	8.33824	0
	8.34761	0
	8.35492	0
	8.36203	0
	8.36938	0
	8.3766	0
	8.38395	0
	8.3914	0
	8.39871	0
	8.40599	0
	8.41341	0
	8.42079	0
	8.43038	0
	8.43762	0
	8.44508	0
	8.45244	0
	8.45972	0
	8.46721	0
	8.47462	0
	8.48189	0
	8.4892	0
	8.49648	0
	8.50398	0
	8.51348	0
	8.521	0
	8.52839	0
	8.53577	0
	8.54299	0
	8.55049	0
	8.55784	0
	8.56503	0
	8.57236	0
	8.57972	0
	8.58706	0
	8.59641	0
	8.60373	0
	8.61108	0
	8.61853	0
	8.62573	0
	8.63323	0
	8.64068	0
	8.64802	0
	8.65547	0
	8.66288	0
	8.67026	0
	8.67982	0
	8.68726	0
	8.69443	0
	8.70181	0
	8.70923	0
	8.71658	0
	8.724	0
	8.73123	0
	8.7387	0
	8.74619	0
	8.7536	0
	8.76314	0
	8.77054	0
	8.77799	0
	8.78545	0
	8.79283	0
	8.80025	0
	8.80766	0
	8.81495	0
	8.82232	0
	8.8297	0
	8.83699	0
	8.84652	0
	8.85384	0
	8.86115	0
	8.86838	0
	8.87583	0
	8.88296	0
	8.89016	0
	8.89757	0
	8.90496	0
	8.91245	0
	8.91984	0
	8.92721	0
	8.9367	0
	8.94411	0
	8.95131	0
	8.95863	0
	8.96607	0
	8.97355	0
	8.98091	0
	8.98828	0
	8.99567	0
	9.00299	0
	9.0104	0
	9.0196	0
	9.02694	0
	9.03434	0
	9.04163	0
	9.04891	0
	9.05634	0
	9.06365	0
	9.07094	0
	9.07829	0
	9.0856	0
	9.09286	0
	9.10216	0
	9.10945	0
	9.11674	0
	9.12412	0
	9.13076	0
	9.13759	0
	9.1449	0
	9.153	0
	9.16141	0
	9.16969	0
	9.17782	0
	9.18813	0
	9.19631	0
	9.20442	0
	9.21256	0
	9.2206	0
	9.22855	0
	9.23636	0
	9.24434	0
	9.25223	0
	9.25993	0
	9.26994	0
	9.27773	0
	9.28551	0
	9.29319	0
	9.30096	0
	9.30867	0
	9.31636	0
	9.32402	0
	9.33174	0
	9.33947	0
	9.34925	0
	9.35685	0
	9.36442	0
	9.37204	0
	9.37979	0
	9.38734	0
	9.39488	0
	9.40231	0
	9.40966	0
	9.41707	0
	9.42443	0
	9.43385	0
	9.4411	0
	9.44826	0
	9.45538	0
	9.46249	0
	9.46952	0
	9.4765	0
	9.48343	0
	9.49031	0
	9.49712	0
	9.50394	0
	9.51289	0
	9.51962	0
	9.52633	0
	9.53302	0
	9.53968	0
	9.54634	0
	9.55296	0
	9.5596	0
	9.56621	0
	9.57281	0
	9.5794	0
	9.58598	0
	9.59258	0
	9.59915	0
	9.60572	0
	9.61228	0
	9.61884	0
	9.62539	0
	9.63193	0
	9.63846	0
	9.645	0
	9.65152	0
	9.65805	0
	9.66457	0
	9.67107	0
	9.67759	0
	9.68409	0
	9.69059	0
	9.69709	0
	9.70359	0
	9.71008	0
	9.71658	0
	9.72307	0
	9.72957	0
	9.73606	0
	9.74255	0
	9.74903	0
	9.75552	0
	9.76202	0
	9.76851	0
	9.77501	0
	9.78151	0
	9.788	0
	9.79449	0
	9.80098	0
	9.80747	0
	9.81396	0
	9.82045	0
	9.82694	0
	9.83344	0
	9.83994	0
	9.84643	0
	9.85294	0
	9.85944	0
	9.86594	0
	9.87245	0
	9.87896	0
	9.88548	0
	9.89199	0
	9.89851	0
	9.90504	0
	9.91156	0
	9.91809	0
	9.92462	0
	9.93155	0
	9.93809	0
	9.94464	0
	9.95119	0
	9.95775	0
	9.96431	0
	9.97088	0
	9.97745	0
	9.98401	0
	9.99059	0
	9.99716	0
	10.0037	0
	10.0115	0
	10.0181	0
	10.0247	0
	10.0313	0
	10.0379	0
	10.0445	0
	10.0511	0
	10.0577	0
	10.0643	0
	10.071	0
	10.0776	0
	10.0843	0
	10.0909	0
	10.0997	0
	10.1063	0
	10.113	0
	10.1197	0
	10.1263	0
	10.133	0
	10.1397	0
	10.1464	0
	10.1531	0
	10.1598	0
	10.1665	0
	10.1732	0
	10.1821	0
	10.1888	0
	10.1955	0
	10.2023	0
	10.209	0
	10.2158	0
	10.2225	0
	10.2293	0
	10.2361	0
	10.2428	0
	10.2496	0
	10.2564	0
	10.2632	0
	10.2699	0
	10.2767	0
	10.2836	0
	10.2904	0
	10.2972	0
	10.304	0
	10.3108	0
	10.3176	0
	10.3244	0
	10.3313	0
	10.3381	0
	10.3471	0
	10.3539	0
	10.3607	0
	10.3676	0
	10.3744	0
	10.3813	0
	10.3882	0
	10.395	0
	10.4019	0
	10.4088	0
	10.4156	0
	10.4225	0
	10.4294	0
	10.4363	0
	10.4432	0
	10.4501	0
	10.457	0
	10.4639	0
	10.4708	0
	10.4777	0
	10.4846	0
	10.4915	0
	10.4984	0
	10.5053	0
	10.5124	0
	10.5194	0
	10.5263	0
	10.5332	0
	10.5402	0
	10.5471	0
	10.5541	0
	10.561	0
	10.568	0
	10.575	0
	10.5819	0
	10.5889	0
	10.5959	0
	10.6029	0
	10.6098	0
	10.6168	0
	10.6238	0
	10.6308	0
	10.6378	0
	10.6448	0
	10.6518	0
	10.6589	0
	10.6658	0
	10.6729	0
	10.6801	0
	10.6871	0
	10.6941	0
	10.7012	0
	10.7082	0
	10.7153	0
	10.7224	0
	10.7294	0
	10.7365	0
	10.7436	0
	10.7507	0
	10.7578	0
	10.7649	0
	10.772	0
	10.7791	0
	10.7863	0
	10.7934	0
	10.8006	0
	10.8077	0
	10.8148	0
	10.822	0
	10.8292	0
	10.8364	0
	10.8436	0
	10.8509	0
	10.8581	0
	10.8653	0
	10.8726	0
	10.8797	0
	10.8869	0
	10.8942	0
	10.9014	0
	10.9086	0
	10.9159	0
	10.9231	0
	10.9304	0
	10.9377	0
	10.9451	0
	10.9524	0
	10.9597	0
	10.967	0
	10.9743	0
	10.9816	0
	10.9889	0
	10.9962	0
	11.0036	0
	11.0112	0
	11.0186	0
	11.026	0
	11.0334	0
	11.0408	0
	11.0483	0
	11.0557	0
	11.0632	0
	11.0706	0
	11.0781	0
	11.0856	0
	11.0931	0
	11.1026	0
	11.1101	0
	11.1175	0
	11.125	0
	11.1325	0
	11.14	0
	11.1476	0
	11.1551	0
	11.1626	0
	11.1701	0
	11.1797	0
	11.1871	0
	11.1946	0
	11.2022	0
	11.2097	0
	11.2173	0
	11.2249	0
	11.2324	0
	11.2398	0
	11.2474	0
	11.255	0
	11.2648	0
	11.2723	0
	11.2799	0
	11.2875	0
	11.2951	0
	11.3027	0
	11.3103	0
	11.318	0
	11.3256	0
	11.3332	0
	11.3408	0
	11.3506	0
	11.3583	0
	11.366	0
	11.3737	0
	11.3812	0
	11.3889	0
	11.3966	0
	11.4042	0
	11.412	0
	11.4196	0
	11.4272	0
	11.437	0
	11.4446	0
	11.4522	0
	11.46	0
	11.4677	0
	11.4755	0
	11.4833	0
	11.491	0
	11.4988	0
	11.5066	0
	11.5165	0
	11.5243	0
	11.532	0
	11.5397	0
	11.5475	0
	11.5553	2716.57
	11.563	0
	11.5707	0
	11.5786	0
	11.5863	0
	11.5941	0
	11.604	0
	11.6119	0
	11.6197	0
	11.6275	0
	11.6351	0
	11.6428	0
	11.6505	0
	11.6583	0
	11.6661	0
	11.6738	0
	11.6837	0
	11.6916	0
	11.6993	0
	11.7071	0
	11.7148	0
	11.7226	0
	11.7304	0
	11.7382	0
	11.7459	0
	11.7537	0
	11.7614	0
	11.7712	0
	11.7787	0
	11.7862	0
	11.794	0
	11.8017	0
	11.8093	0
	11.8171	0
	11.8247	0
	11.8323	0
	11.84	0
	11.8497	0
	11.8573	0
	11.8649	0
	11.8725	0
	11.88	0
	11.8876	0
	11.8952	0
	11.9026	0
	11.9103	0
	11.9178	0
	11.9254	0
	11.9351	0
	11.9425	0
	11.9501	0
	11.9577	0
	11.9652	0
	11.9727	0
	11.9803	0
	11.9878	0
	11.9953	0
	12.0028	0
	12.0103	0
	12.0178	0
	12.0255	0
	12.0331	0
	12.0407	0
	12.0481	0
	12.0557	0
	12.0634	0
	12.071	0
	12.0787	0
	12.0863	0
	12.0938	0
	12.1037	0
	12.1115	0
	12.1191	0
	12.1268	0
	12.1346	0
	12.1423	0
	12.1499	0
	12.1578	0
	12.1655	0
	12.1732	0
	12.1809	0
	12.1887	0
	12.1964	0
	12.2041	0
	12.2119	0
	12.2196	0
	12.2273	0
	12.2351	0
	12.2429	0
	12.2507	0
	12.2585	0
	12.2662	0
	12.2741	0
	12.2819	0
	12.2897	0
	12.2977	0
	12.3055	0
	12.3134	0
	12.3213	2300.68
	12.3292	0
	12.3371	0
	12.3447	0
	12.3547	4364.39
	12.3627	0
	12.3706	4002.07
	12.3785	9140.12
	12.3864	0
	12.3944	0
	12.4022	10345.8
	12.4101	0
	12.4179	0
	12.4256	0
	12.4355	0
	12.4432	0
	12.4511	0
	12.4588	0
	12.4668	0
	12.4746	0
	12.4825	0
	12.4904	0
	12.4981	0
	12.506	0
	12.5159	0
	12.5237	0
	12.5314	0
	12.5393	0
	12.5471	0
	12.5549	0
	12.5628	0
	12.5705	0
	12.5784	0
	12.5863	0
	12.594	0
	12.604	0
	12.6117	0
	12.6195	0
	12.6272	0
	12.635	0
	12.6428	163742
	12.6506	0
	12.6583	0
	12.666	0
	12.6737	197416
	12.6837	0
	12.6916	0
	12.6994	0
	12.7072	0
	12.7149	0
	12.7228	0
	12.7307	0
	12.7384	0
	12.7463	0
	12.754	186700
	12.7619	0
	12.7698	0
	12.7777	0
	12.7856	0
	12.7935	0
	12.8015	164137
	12.8091	166628
	12.817	0
	12.825	0
	12.8328	0
	12.8406	148302
	12.8504	130294
	12.8583	121557
	12.8662	0
	12.874	0
	12.882	0
	12.89	0
	12.8979	0
	12.9058	0
	12.9138	0
	12.9216	0
	12.9316	0
	12.9394	65511
	12.9473	0
	12.9553	0
	12.963	0
	12.971	0
	12.9788	0
	12.9866	0
	12.9945	0
	13.0024	0
	13.0102	0
	13.0182	0
	13.0261	0
	13.034	0
	13.0419	0
	13.0499	0
	13.0578	0
	13.0658	0
	13.0737	0
	13.0816	18301.5
	13.0894	14602.7
	13.0993	0
	13.1072	10888.3
	13.115	11074.9
	13.123	0
	13.131	0
	13.1388	0
	13.1466	0
	13.1545	7529.85
	13.1625	0
	13.1704	0
	13.1783	10298.8
	13.1883	10373.6
	13.1962	0
	13.204	0
	13.2121	3664.16
	13.2197	3893.66
	13.2277	8669.34
	13.2355	3279.11
	13.2434	7639.74
	13.2513	0
	13.259	0
	13.2688	0
	13.2767	0
	13.2844	0
	13.2923	0
	13.3002	0
	13.3083	2119.7
	13.3162	0
	13.324	0
	13.332	2660.94
	13.3399	2944.48
	13.3499	0
	13.3579	0
	13.3658	2759.85
	13.3738	0
	13.3816	0
	13.3895	0
	13.3972	0
	13.4049	0
	13.4129	0
	13.4208	0
	13.4287	0
	13.4366	0
	13.4444	0
	13.4523	0
	13.4601	0
	13.4679	0
	13.4759	0
	13.4837	0
	13.4916	0
	13.4995	0
	13.5074	0
	13.5174	0
	13.5253	0
	13.5332	0
	13.541	0
	13.5489	0
	13.5567	0
	13.5646	0
	13.5724	0
	13.5802	0
	13.5881	3367.63
	13.596	0
	13.604	0
	13.6119	0
	13.6198	0
	13.6278	0
	13.6356	0
	13.6434	0
	13.6513	0
	13.6593	0
	13.6673	0
	13.6751	0
	13.6831	0
	13.691	0
	13.699	2298.01
	13.7068	0
	13.7148	0
	13.7226	0
	13.7306	0
	13.7385	0
	13.7462	0
	13.7539	0
	13.7619	0
	13.7697	0
	13.7777	0
	13.7856	0
	13.7935	0
	13.8015	0
	13.8096	0
	13.8176	0
	13.8256	0
	13.8335	0
	13.8415	0
	13.8495	0
	13.8573	0
	13.8653	0
	13.8734	0
	13.8809	0
	13.889	0
	13.8969	0
	13.9048	0
	13.9129	0
	13.9209	2267.52
	13.9305	0
	13.9385	0
	13.9464	0
	13.9543	0
	13.9622	0
	13.9702	0
	13.9782	0
	13.9862	0
	13.9941	0
	14.0021	0
	14.01	0
	14.0202	0
	14.0282	0
	14.0362	0
	14.0442	0
	14.0522	0
	14.06	0
	14.068	0
	14.076	0
	14.0839	0
	14.0916	0
	14.0996	2485.12
	14.1075	0
	14.1155	0
	14.1232	0
	14.131	0
	14.1389	0
	14.1466	0
	14.1544	0
	14.1621	0
	14.17	0
	14.1777	0
	14.1877	0
	14.1957	0
	14.2036	0
	14.2117	0
	14.2194	0
	14.2273	0
	14.2352	0
	14.2431	0
	14.2509	0
	14.2589	0
	14.2668	0
	14.2744	0
	14.2823	0
	14.2902	0
	14.2978	0
	14.3056	0
	14.3134	0
	14.3213	0
	14.3289	0
	14.3367	0
	14.3446	0
	14.3525	0
	14.3602	0
	14.368	0
	14.3757	0
	14.3834	0
	14.3913	0
	14.399	0
	14.4068	0
	14.4145	0
	14.4223	0
	14.43	0
	14.4377	0
	14.4452	0
	14.4529	0
	14.4607	0
	14.4685	0
	14.4762	0
	14.4839	0
	14.4917	0
	14.4996	0
	14.5074	0
	14.5154	0
	14.5231	0
	14.531	0
	14.5388	0
	14.5466	0
	14.5545	0
	14.5622	0
	14.5701	0
	14.5778	0
	14.5857	0
	14.5936	0
	14.6013	0
	14.6092	0
	14.6171	0
	14.6251	0
	14.633	0
	14.6409	0
	14.6489	0
	14.6568	0
	14.6644	0
	14.6724	0
	14.6804	0
	14.6884	0
	14.6964	0
	14.7043	0
	14.7123	0
	14.7201	0
	14.7282	0
	14.736	0
	14.7438	0
	14.7519	0
	14.7598	0
	14.7698	0
	14.7776	0
	14.7856	0
	14.7934	0
	14.8012	0
	14.8092	0
	14.817	0
	14.8249	0
	14.8327	0
	14.8406	0
	14.8486	2678.12
	14.8564	0
	14.8643	0
	14.8722	0
	14.8802	0
	14.888	0
	14.8958	0
[truncated: 2,044 more rows]

## Sheet: Fig 3c
	CHROMATOGRAM				SPECTRUM - MS
	Phe+P3m+A-PH-11.raw				Phe+P3m+A-PH-11.raw
	Data points: 3883				FTMS + p ESI Full ms2 495.1388@hcd20.00 [50.0000-525.0000]
	Time	Intensity			Scan #: 2884
	0.00583928	0			RT: 11.06
	0.0135205	0			Data points: 496
	0.0208182	0			Mass	Intensity
	0.0283287	0			49.5025	0
	0.0361706	0			49.5028	0
	0.0436998	0			49.5031	0
	0.051235	0			49.5035	0
	0.0586997	0			51.0535	0
	0.0661977	0			51.0539	0
	0.0736477	0			51.0542	0
	0.0811892	0			51.0545	0
	0.0883392	0			51.0549	19835.5
	0.0978788	0			51.0552	37216.8
	0.105058	0			51.0556	45529.9
	0.112623	0			51.0559	40226.1
	0.120154	0			51.0563	25187.4
	0.127566	0			51.0566	0
	0.135064	0			51.0569	0
	0.142535	0			51.0573	0
	0.149921	0			51.0576	0
	0.157283	0			55.0134	0
	0.164579	0			55.0137	0
	0.171741	0			55.0141	0
	0.181198	0			55.0145	0
	0.188508	0			55.0149	0
	0.195773	0			55.0153	0
	0.203287	0			55.0157	0
	0.210716	0			55.0161	0
	0.218145	0			55.0165	0
	0.225398	0			55.0168	0
	0.232725	0			55.0172	0
	0.240062	0			55.0176	0
	0.247421	0			55.018	0
	0.254683	0			55.9241	0
	0.264075	0			55.9245	0
	0.271498	0			55.9249	0
	0.27891	0			55.9253	0
	0.286014	0			55.9257	31012.8
	0.293406	0			55.926	50178
	0.300729	0			55.9264	56211.6
	0.308083	0			55.9268	44808.8
	0.315421	0			55.9272	23720.4
	0.322671	0			55.9276	0
	0.330106	0			55.928	0
	0.33735	0			55.9284	0
	0.346787	0			55.9288	0
	0.354114	0			64.2784	0
	0.361516	0			64.2789	0
	0.368977	0			64.2794	0
	0.376119	0			64.2799	0
	0.383494	0			64.2804	24661.2
	0.390712	0			64.2809	44010.4
	0.398075	0			64.2813	50387.2
	0.405473	0			64.2818	38862.9
	0.412865	0			64.2823	18320.5
	0.420202	0			64.2828	0
	0.429627	0			64.2833	0
	0.437002	0			64.2838	0
	0.444129	0			64.2843	0
	0.451323	0			64.7053	0
	0.458633	0			64.7058	0
	0.46599	0			64.7063	0
	0.473306	0			64.7068	0
	0.480733	0			64.7073	24873.7
	0.488204	0			64.7078	43727.8
	0.495579	0			64.7083	50347.1
	0.503002	0			64.7088	40253.9
	0.510362	0			64.7093	20993.3
	0.519842	0			64.7098	0
	0.527146	0			64.7103	0
	0.534573	0			64.7108	0
	0.541839	0			64.7113	0
	0.549079	0			65.5565	0
	0.556483	0			65.557	0
	0.563804	0			65.5575	0
	0.571116	0			65.558	0
	0.578414	0			65.5585	33090.9
	0.585783	0			65.559	46870.6
	0.593115	0			65.5595	49104.2
	0.602529	0			65.56	39152.4
	0.609794	0			65.5605	22299.9
	0.617038	0			65.5609	0
	0.624417	0			65.5614	0
	0.631687	0			65.5619	0
	0.639042	0			65.5624	0
	0.646371	0			79.6315	0
	0.653673	0			79.6322	0
	0.661054	0			79.6329	0
	0.668444	0			79.6336	0
	0.675783	0			79.6342	21877.2
	0.683052	0			79.6349	42462.9
	0.690496	0			79.6356	52063.8
	0.697939	0			79.6362	43818.5
	0.705223	0			79.6369	23799.5
	0.712548	0			79.6376	0
	0.719925	0			79.6382	0
	0.727029	0			79.6389	0
	0.734502	0			79.6396	0
	0.741852	0			85.0247	0
	0.749183	0			85.0254	0
	0.756335	0			85.0262	0
	0.765915	0			85.0269	0
	0.772961	0			85.0277	27925.9
	0.780227	0			85.0284	55209.5
	0.787571	0			85.0292	67376.6
	0.794914	0			85.0299	57264.3
	0.802267	0			85.0306	33677.8
	0.809602	0			85.0313	0
	0.816846	0			85.0321	0
	0.824115	0			85.0328	0
	0.831533	0			85.0336	0
	0.838879	0			91.8255	0
	0.848189	0			91.8263	0
	0.855439	0			91.8272	0
	0.862771	0			91.828	0
	0.870192	0			91.8288	0
	0.877463	0			91.8297	0
	0.88479	0			91.8305	0
	0.892052	0			91.8313	0
	0.899352	0			91.8322	0
	0.906663	0			91.833	0
	0.913919	0			91.8338	0
	0.921187	0			91.8347	0
	0.930654	0			91.8355	0
	0.938015	0			91.8363	0
	0.945304	0			91.8372	0
	0.952546	0			91.838	0
	0.959936	0			92.1066	0
	0.967313	0			92.1074	0
	0.974612	0			92.1083	0
	0.981962	0			92.1091	0
	0.989296	0			92.1099	40660.3
	0.99659	0			92.1108	56129.5
	1.00389	0			92.1116	58409.9
	1.01335	0			92.1125	45839
	1.02069	0			92.1133	25293.1
	1.02804	0			92.1139	0
	1.0354	0			92.1148	0
	1.04277	0			92.1156	0
	1.05004	0			92.1165	0
	1.05728	0			120.072	0
	1.06469	0			120.073	0
	1.07202	0			120.074	0
	1.07943	0			120.076	0
	1.08666	0			120.077	20179
	1.09609	0			120.078	62265.7
	1.1034	0			120.079	158619
	1.11057	0			120.081	235005
	1.1179	0			120.082	208180
	1.12525	0			120.083	121837
	1.13263	0			120.084	49055.1
	1.14003	0			120.086	16826.7
	1.1471	0			120.087	0
	1.15445	0			120.088	0
	1.16162	0			120.089	0
	1.16905	0			120.091	0
	1.17626	0			127.92	0
	1.18568	0			127.922	0
	1.19302	0			127.923	0
	1.2003	0			127.925	0
	1.20765	0			127.926	21695.6
	1.21501	0			127.927	45741.8
	1.22232	0			127.929	62447
	1.22957	0			127.93	58767.3
	1.23698	0			127.931	36741.5
	1.24434	0			127.933	0
	1.25173	0			127.934	0
	1.2591	0			127.935	0
	1.26646	0			127.937	0
	1.2738	0			136.045	0
	1.28117	0			136.047	0
	1.28847	0			136.048	0
	1.29588	0			136.05	0
	1.30321	0			136.051	39082.5
	1.31059	0			136.053	251712
	1.3179	0			136.054	325090
	1.32513	0			136.056	966276
	1.33255	0			136.057	3.52652e+06
	1.33985	0			136.059	10270891
	1.3492	0			136.06	17464912
	1.35663	0			136.062	22211382
	1.36398	0			136.063	16940026
	1.37136	0			136.065	9817118
	1.37874	0			136.066	3204234
	1.38603	0			136.068	889979
	1.39341	0			136.069	330588
	1.40077	0			136.071	266266
	1.40802	0			136.072	53302.2
	1.41546	0			136.074	0
	1.42275	0			136.076	0
	1.4301	0			136.078	0
	1.43738	0			136.079	0
	1.44481	0			136.081	0
	1.45206	0			137.054	0
	1.45938	0			137.056	0
	1.46676	0			137.057	0
	1.47412	0			137.059	0
	1.48147	0			137.06	4003.15
	1.48887	0			137.062	49879.5
	1.49623	0			137.064	259310
	1.50352	0			137.065	413116
	1.51103	0			137.067	482612
	1.51838	0			137.068	330635
	1.52565	0			137.07	161182
	1.53285	0			137.071	17574.6
	1.54019	0			137.072	0
	1.54759	0			137.073	0
	1.55485	0			137.075	0
	1.56229	0			137.076	0
	1.56964	0			166.072	0
	1.57707	0			166.074	0
	1.5844	0			166.076	0
	1.59181	0			166.078	0
	1.59916	0			166.08	20488.5
	1.6066	0			166.082	56265.5
	1.61396	0			166.084	102182
	1.62131	0			166.086	123424
	1.62877	0			166.088	104173
	1.63616	0			166.09	60455.7
	1.64354	0			166.092	21043.5
	1.65092	0			166.094	0
	1.65831	0			166.096	0
	1.66569	0			166.098	0
	1.673	0			166.1	0
	1.68023	0			200.025	0
	1.68763	0			200.028	0
	1.69498	0			200.031	0
	1.70226	0			200.033	0
	1.70965	0			200.036	13968.4
	1.71699	0			200.039	84730.1
	1.7242	0			200.041	282096
	1.73153	0			200.044	489942
	1.73883	0			200.047	623751
	1.74625	0			200.05	463270
	1.75361	0			200.052	256920
	1.76096	0			200.055	70471.8
	1.76835	0			200.058	12127
	1.77564	0			200.06	0
	1.78302	0			200.063	0
	1.7904	0			200.066	0
	1.79761	0			200.069	0
	1.80497	0			224.025	0
	1.81233	0			224.028	0
	1.81975	0			224.031	0
	1.82717	0			224.034	0
	1.83453	0			224.037	42099.3
	1.84177	0			224.04	116601
	1.84926	0			224.044	212957
	1.8566	0			224.047	275407
	1.86395	0			224.05	209482
	1.87131	0			224.053	85645.8
	1.87867	0			224.056	31317.7
	1.88606	0			224.06	0
	1.89337	0			224.063	0
	1.90076	0			224.066	0
	1.90807	0			224.069	0
	1.91546	0			228.025	0
	1.92287	0			228.028	0
	1.93237	0			228.031	0
	1.93976	0			228.034	0
	1.9472	0			228.038	47732.1
	1.95436	0			228.041	69527.6
	1.96173	0			228.044	69900.3
	1.96909	0			228.048	49551.1
	1.97644	0			228.051	23278.7
	1.98383	0			228.054	0
	1.99122	0			228.057	0
	1.99864	0			228.061	0
	2.00602	0			228.064	0
	2.01327	0			268.061	0
	2.02059	0			268.065	0
	2.02788	0			268.069	0
	2.03513	0			268.073	0
	2.04237	0			268.078	27737.1
	2.04959	0			268.082	57117.4
	2.05702	0			268.086	124096
	2.06445	0			268.09	495138
	2.07176	0			268.094	1684639
	2.07914	0			268.098	3.14487e+06
	2.08658	0			268.103	4.493e+06
	2.09403	0			268.107	3.94339e+06
	2.10351	0			268.111	2.41152e+06
	2.11079	0			268.115	1.00756e+06
	2.11816	0			268.119	282089
	2.1255	0			268.123	90104.7
	2.13292	0			268.127	55443.8
	2.14035	0			268.132	579.396
	2.14768	0			268.135	0
	2.1551	0			268.139	0
	2.16249	0			268.143	0
	2.16982	0			268.147	0
	2.17712	0			269.075	0
	2.18655	0			269.079	0
	2.19393	0			269.083	0
	2.2013	0			269.087	0
	2.20872	0			269.091	14142.1
	2.21614	0			269.096	117023
	2.2235	0			269.1	256562
	2.23089	0			269.104	402364
	2.23827	0			269.108	386632
	2.24559	0			269.112	241242
	2.25301	0			269.116	109121
	2.2604	0			269.121	34310.4
	2.26993	0			269.126	0
	2.27729	0			269.13	0
	2.28466	0			269.134	0
	2.29206	0			269.138	0
	2.29944	0			270.02	0
	2.30687	0			270.024	0
	2.31425	0			270.028	0
	2.32153	0			270.033	0
	2.32881	0			270.037	17435
	2.3362	0			270.041	51660.1
	2.34341	0			270.045	133693
	2.35078	0			270.05	221822
	2.35813	0			270.054	237814
	2.36537	0			270.058	153504
	2.37272	0			270.062	68508.8
	2.38005	0			270.066	26743.7
	2.38748	0			270.071	0
	2.39491	0			270.075	0
	2.40221	0			270.079	0
	2.40956	0			270.083	0
	2.41687	0			282.005	0
	2.42424	0			282.009	0
	2.43363	0			282.014	0
	2.44101	0			282.018	0
	2.44834	0			282.023	35741.4
	2.4558	0			282.027	103640
	2.46304	0			282.032	206756
	2.47033	0			282.036	304533
	2.47775	0			282.041	266733
	2.48515	0			282.045	158140
	2.49259	0			282.05	51074
	2.49994	0			282.054	15677.3
	2.50733	0			282.059	0
	2.5167	0			282.063	0
	2.52413	0			282.068	0
	2.53143	0			282.072	0
	2.53874	0			314.014	0
	2.54609	0			314.02	0
	2.55344	0			314.025	0
	2.56082	0			314.03	0
	2.56815	0			314.036	3104.36
	2.5755	0			314.041	80785.2
	2.58297	0			314.046	60410
	2.59023	0			314.051	50673.1
	2.5976	0			314.056	69774.5
	2.60499	0			314.062	253487
	2.61219	0			314.067	848041
	2.61949	0			314.072	1.52638e+06
	2.62685	0			314.078	2.07852e+06
	2.63424	0			314.083	1.70192e+06
	2.64141	0			314.088	1.01273e+06
	2.6488	0			314.093	370599
	2.65619	0			314.099	103321
	2.66355	0			314.104	37434.3
	2.67092	0			314.11	0
	2.68036	0			314.115	0
	2.6877	0			314.12	0
	2.69511	0			314.125	0
	2.70245	0			315.046	0
	2.70982	0			315.052	0
	2.71706	0			315.057	0
	2.72447	0			315.062	0
	2.73186	0			315.068	27793.2
	2.7392	0			315.073	64873.6
	2.74649	0			315.078	95991.9
	2.75387	0			315.083	100228
	2.76126	0			315.089	75585.4
	2.76861	0			315.094	39289.3
	2.77601	0			315.099	0
	2.78333	0			315.104	0
	2.79075	0			315.11	0
	2.79802	0			315.115	0
	2.80544	0			329.997	0
	2.81285	0			330.003	0
	2.82012	0			330.008	0
	2.82763	0			330.014	0
	2.83495	0			330.02	31634.9
	2.84217	0			330.025	125592
	2.8498	0			330.031	128855
	2.85722	0			330.037	458108
	2.86458	0			330.042	1860641
	2.87187	0			330.048	5.36906e+06
	2.87928	0			330.054	9105126
	2.88663	0			330.06	11401954
	2.894	0			330.065	8594088
	2.90134	0			330.071	4950474
	2.90871	0			330.077	1.64498e+06
	2.91617	0			330.082	503208
	2.92356	0			330.088	207984
	2.93091	0			330.094	138989
	2.93826	0			330.099	30224.7
	2.94557	0			330.105	0
	2.95292	0			330.111	0
	2.96022	0			330.117	0
	2.9676	0			330.122	0
	2.97498	0			331.012	0
	2.98233	0			331.018	0
	2.98966	0			331.023	0
	2.99701	0			331.029	0
	3.0044	0			331.035	902.961
	3.01187	0			331.04	50950.9
	3.0192	0			331.046	204173
	3.02653	0			331.052	460314
	3.03378	0			331.058	737704
	3.04119	0			331.063	817455
	3.04856	0			331.069	569176
	3.05592	0			331.075	304988
	3.06325	0			331.08	89682.1
	3.07063	0			331.086	13992.4
	3.07804	0			331.092	0
	3.08536	0			331.098	0
	3.09265	0			331.104	0
	3.10209	0			331.109	0
	3.10929	0			348.019	0
	3.11656	0			348.025	0
	3.12388	0			348.032	0
	3.13118	0			348.038	0
	3.13852	0			348.044	9196.71
	3.14572	0			348.05	64731.7
	3.15308	0			348.056	236480
	3.16036	0			348.062	449227
	3.16769	0			348.069	648330
	3.17496	0			348.075	575518
	3.18448	0			348.081	350207
	3.19175	0			348.087	142226
	3.19909	0			348.093	28220.6
	3.20647	0			348.099	0
	3.21389	0			348.105	0
	3.22125	0			348.111	0
	3.22869	0			348.118	0
	3.236	0			360.035	0
	3.24339	0			360.042	0
	3.25071	0			360.048	0
	3.25808	0			360.055	0
	3.2653	0			360.061	35670.8
	3.2727	0			360.068	130836
	3.28007	0			360.074	237954
	3.28737	0			360.081	335073
	3.29461	0			360.087	289767
	3.30166	0			360.094	168838
	3.30903	0			360.1	55843.6
	3.31637	0			360.107	27945.8
	3.32371	0			360.113	0
	3.33101	0			360.12	0
	3.33832	0			360.126	0
	3.34783	0			360.133	0
	3.35512	0			404.039	0
	3.3625	0			404.046	0
	3.3699	0			404.054	0
	3.37724	0			404.062	0
	3.38452	0			404.069	28381.2
	3.39184	0			404.077	50430.2
	3.39922	0			404.085	61351
	3.4065	0			404.092	53725.4
	3.41393	0			404.1	32151.1
	3.42129	0			404.108	0
	3.4286	0			404.115	0
	3.43597	0			404.123	0
	3.44342	0			404.131	0
	3.45076	0			495.051	0
	3.45815	0			495.062	0
	3.46554	0			495.072	0
	3.47264	0			495.082	0
	3.48003	0			495.093	25081.7
	3.48737	0			495.103	158769
	3.49469	0			495.114	613170
	3.50193	0			495.124	1.19568e+06
	3.50918	0			495.135	1.76229e+06
	3.51674	0			495.145	1601476
	3.52406	0			495.156	989486
	3.53138	0			495.166	426153
	3.53878	0			495.177	114398
	3.54615	0			495.187	37958.3
	3.55345	0			495.198	0
	3.56074	0			495.208	0
	3.56797	0			495.219	0
	3.57527	0			495.229	0
	3.58263	0			496.067	0
	3.58981	0			496.077	0
	3.59715	0			496.088	0
	3.6045	0			496.098	0
	3.6118	0			496.109	32429.5
	3.61915	0			496.119	78147.7
	3.62647	0			496.13	121924
	3.63374	0			496.14	134082
	3.64113	0			496.15	106266
	3.64852	0			496.161	58989.6
	3.65596	0			496.171	21067.3
	3.66335	0			496.182	0
	3.67054	0			496.192	0
	3.67805	0			496.203	0
	3.68544	0			496.213	0
	3.69278	0			530.295	0
	3.70021	0			530.307	0
	3.70756	0			530.318	0
	3.71488	0			530.33	0
	3.72223	0
	3.72954	0
	3.73695	0
	3.74428	0
	3.7516	0
	3.75898	0
	3.76633	0
	3.77375	0
	3.78097	0
	3.78824	0
	3.79561	0
	3.80288	0
	3.8102	0
	3.81756	0
	3.82496	0
	3.83236	0
	3.83966	0
	3.84712	0
	3.85449	0
	3.86185	0
	3.86917	0
	3.87654	0
	3.88395	0
	3.89127	0
	3.89864	0
	3.90612	0
	3.91353	0
	3.92087	0
	3.92827	0
	3.93566	0
	3.94305	0
	3.95036	0
	3.95774	0
	3.96504	0
	3.97231	0
	3.97959	0
	3.98696	0
	3.99434	0
	4.00151	0
	4.00886	0
	4.01645	0
	4.02379	0
	4.03116	0
	4.03845	0
	4.04566	0
	4.05305	0
	4.06038	0
	4.06775	0
	4.07512	0
	4.08231	0
	4.08971	0
	4.09705	0
	4.10422	0
	4.1116	0
	4.11892	0
	4.12634	0
	4.13362	0
	4.14109	0
	4.14846	0
	4.15582	0
	4.16316	0
	4.17042	0
	4.17796	0
	4.18521	0
	4.19256	0
	4.19989	0
	4.2072	0
	4.21453	0
	4.22193	0
	4.22928	0
	4.23663	0
	4.24395	0
	4.25119	0
	4.25853	0
	4.26769	0
	4.27513	0
	4.28237	0
	4.28977	0
	4.29712	0
	4.3045	0
	4.3119	0
	4.31914	0
	4.32659	0
	4.33389	0
	4.34123	0
	4.35071	0
	4.35808	0
	4.36547	0
	4.37297	0
	4.38034	0
	4.3877	0
	4.39501	0
	4.40234	0
	4.40965	0
	4.41699	0
	4.42435	0
	4.43167	0
	4.43905	0
	4.44644	0
	4.45368	0
	4.46098	0
	4.46837	0
	4.47568	0
	4.4831	0
	4.49046	0
	4.49778	0
	4.50508	0
	4.51457	0
	4.52186	0
	4.52919	0
	4.53654	0
	4.54378	0
	4.55123	0
	4.55851	0
	4.56579	0
	4.57312	0
	4.58046	0
	4.58779	0
	4.59715	0
	4.60445	0
	4.61175	0
	4.61908	0
	4.62643	0
	4.63367	0
	4.64108	0
	4.6484	0
	4.65576	0
	4.66304	0
	4.67038	0
	4.67767	0
	4.68511	0
	4.6924	0
	4.69979	0
	4.70697	0
	4.7142	0
	4.72154	0
	4.72894	0
	4.73627	0
	4.74363	0
	4.751	0
	4.75824	0
	4.76773	0
	4.77508	0
	4.78247	0
	4.78987	0
	4.79706	0
	4.80431	0
	4.81161	0
	4.81901	0
	4.82633	0
	4.83364	0
	4.84093	0
	4.84833	0
	4.85552	0
	4.86295	0
	4.87031	0
	4.87757	0
	4.88488	0
	4.89218	0
	4.89952	0
	4.90697	0
	4.91437	0
	4.92168	0
	4.92916	0
	4.93651	0
	4.94384	0
	4.95119	0
	4.95843	0
	4.96581	0
	4.97317	0
	4.98056	0
	4.98792	0
	4.99518	0
	5.00228	0
	5.00972	0
	5.01919	0
	5.02657	0
	5.03398	0
	5.04129	0
	5.0486	0
	5.05594	0
	5.06332	0
	5.07063	0
	5.07789	0
	5.08519	0
	5.0925	0
	5.09978	0
	5.10707	0
	5.11444	0
	5.12175	0
	5.12908	0
	5.13632	0
	5.14364	0
	5.15101	0
	5.15836	0
	5.16553	0
	5.17284	0
	5.18227	0
	5.18945	0
	5.19668	0
	5.2039	0
	5.21124	0
	5.21853	0
	5.22582	0
	5.23312	0
	5.24034	0
	5.24771	0
	5.25492	0
	5.2622	0
	5.26947	0
	5.27682	0
	5.28415	0
	5.29143	0
	5.2987	0
	5.30604	0
	5.3132	0
	5.32054	0
	5.32775	0
	5.33518	0
	5.3425	0
	5.34991	0
	5.35732	0
	5.36459	0
	5.37202	0
	5.3793	0
	5.38654	0
	5.39389	0
	5.40124	0
	5.40861	0
	5.41607	0
	5.4234	0
	5.4307	0
	5.43788	0
	5.44527	0
	5.45255	0
	5.45992	0
	5.46733	0
	5.47466	0
	5.48187	0
	5.48924	0
	5.4966	0
	5.50391	0
	5.51067	0
	5.51768	0
	5.52572	34331.4
	5.53443	75277.1
	5.54335	86046.1
	5.55206	78475.4
	5.56081	56841.4
	5.56909	49938.8
	5.5776	45973.2
	5.58573	37801.4
	5.59391	28407.3
	5.60393	20944.6
	5.61145	23916
	5.61877	22402.4
	5.62599	22134.7
	5.63312	13894.6
	5.64017	25308.6
	5.64718	17994.6
	5.65411	19725.6
	5.66102	25964.4
	5.66795	12085.3
	5.67485	9983.65
	5.68383	9728.13
	5.69071	9897.91
	5.69759	12596.3
	5.70448	7525.14
	5.71137	11251.1
	5.71826	0
	5.72521	0
	5.73216	8198.61
	5.73911	8919.27
	5.74613	0
	5.75315	17414.2
	5.76024	8476.21
	5.76735	0
	5.7745	5333.15
	5.78177	4611.48
	5.78932	6306.43
	5.79665	12045
	5.80403	0
	5.81147	4360.11
	5.81892	4057.09
	5.82651	0
	5.83408	4511.41
	5.84178	3723.53
	5.85154	4801.03
	5.8593	2762.76
	5.86697	3671.22
	5.87482	2952.71
	5.88267	4204.86
	5.89052	0
	5.89841	0
	5.90631	3744.66
	5.91419	0
	5.92214	7674.77
	5.93203	3783.25
	5.93989	9796.35
	5.94784	3999.01
	5.95573	8251.42
	5.96363	6962.22
	5.97142	4144.93
	5.97937	11360.4
	5.98736	3839.76
	5.99535	9975.76
	6.00347	7267.38
	6.01141	7019.9
	6.0214	9230.3
	6.02923	9168.67
	6.03724	3431.26
	6.04521	9365.43
	6.05309	7396.93
	6.06108	10251.2
	6.06896	0
	6.07697	8318.36
	6.08487	8808.04
	6.09278	4138.23
	6.10275	0
	6.11062	0
	6.11856	3486.17
	6.12643	3138.25
	6.13424	3945.4
	6.14207	0
	6.14999	0
	6.15774	0
	6.16544	0
	6.17315	0
	6.18297	0
	6.19072	3568
	6.19845	0
	6.2062	2947.13
	6.21391	0
	6.22162	0
	6.22928	0
	6.23693	3855.83
	6.24462	0
	6.25238	0
	6.26016	0
	6.27004	0
	6.2778	0
	6.28557	0
	6.29335	0
	6.30115	0
	6.3091	0
	6.31709	0
	6.32486	0
	6.33272	0
	6.3407	0
	6.34859	0
	6.35668	0
	6.3647	0
	6.37268	0
	6.38061	0
	6.38855	0
	6.39667	0
	6.4046	0
	6.41259	0
	6.42075	0
	6.42881	0
	6.43894	0
	6.44703	0
	6.45497	0
	6.46295	0
	6.47101	0
	6.47911	0
	6.48715	0
	6.49506	0
	6.5029	0
	6.51098	0
	6.52115	2262.71
	6.52916	0
	6.53725	0
	6.54519	0
	6.55322	0
	6.5612	0
	6.56934	0
	6.57729	0
	6.58537	2581.64
	6.5934	0
	6.60141	0
	6.60953	0
	6.61751	0
	6.62559	0
	6.63355	0
	6.6416	0
	6.64961	0
	6.65765	2401.24
	6.66563	0
	6.67345	0
	6.68368	3324.13
	6.6915	2757.94
	6.69939	0
	6.70737	0
	6.71528	0
	6.72322	0
	6.73127	0
	6.73932	0
	6.7474	2394.69
	6.7554	2890.08
	6.76532	0
	6.77335	0
	6.78138	0
	6.78946	0
	6.79751	0
	6.80558	0
	6.81348	0
	6.82138	0
	6.82947	0
	6.83755	0
	6.84769	0
	6.85585	0
	6.86382	0
	6.87197	2377.23
	6.88008	2803.08
	6.88807	0
	6.89594	0
	6.90399	2193.68
	6.91208	2498.65
	6.92041	0
	6.92848	2284.65
	6.93869	2240.14
	6.94681	0
	6.95485	2581.05
	6.96303	0
	6.97108	0
	6.97914	2818.72
	6.98714	0
	6.99523	2682.26
	7.00317	0
	7.01126	0
	7.02121	0
	7.02931	2405.66
	7.03735	0
	7.04533	0
	7.05351	0
	7.06156	0
	7.06953	0
	7.0775	0
	7.08536	0
	7.09329	0
	7.10355	0
	7.11157	0
	7.11969	2084.23
	7.12752	0
	7.13574	0
	7.14375	0
	7.15178	0
	7.15992	0
	7.16805	0
	7.17612	0
	7.18623	0
	7.1943	0
	7.20235	0
	7.21028	0
	7.21839	0
	7.22646	0
	7.23448	0
	7.24249	0
	7.25042	0
	7.25843	0
	7.26844	0
	7.27633	0
	7.28425	0
	7.29203	0
	7.29981	0
	7.30758	0
	7.31532	0
	7.32308	0
	7.33085	0
	7.33847	0
	7.3461	0
	7.35365	0
	7.36127	0
	7.36891	0
	7.37653	0
	7.38408	0
	7.39161	0
	7.39923	0
	7.40683	0
	7.41443	0
	7.42203	0
	7.43178	0
	7.43938	0
	7.44707	0
	7.45476	0
	7.46253	0
	7.47029	0
	7.47809	0
	7.48595	0
	7.49381	0
	7.50153	0
	7.50938	0
	7.51731	0
	7.52529	0
	7.53329	0
	7.54132	0
	7.54932	0
	7.55736	0
	7.56538	0
	7.57348	0
	7.58148	0
	7.58952	0
	7.59772	0
	7.60582	0
	7.61398	0
	7.62216	0
	7.63025	0
	7.63837	0
	7.64627	0
	7.65436	0
	7.66241	0
	7.67047	0
	7.67854	0
	7.68873	0
	7.69672	0
	7.70487	0
	7.71292	0
	7.72112	0
	7.72915	0
	7.7373	0
	7.74553	3101.64
	7.7537	0
	7.76186	0
	7.76988	0
	7.77801	0
	7.78635	2237.35
	7.79447	0
	7.80256	2882.48
	7.81069	0
	7.81888	0
	7.82702	7555.16
	7.83499	2679.62
	7.84321	0
	7.8533	0
	7.86142	2530.5
	7.86954	3327.39
	7.87763	3387.62
	7.88576	3525.02
	7.89375	0
	7.90195	7128.76
	7.91008	0
	7.91821	3676.25
	7.92625	2637.57
	7.93428	2745.39
	7.94237	2172.59
	7.95021	4165.76
	7.95829	0
	7.96628	0
	7.97435	2364.24
	7.98254	0
	7.99059	3291.94
	7.99872	0
	8.00687	0
	8.01512	3184.42
	8.02323	2701.27
	8.03131	0
	8.03944	2240.03
	8.04756	0
	8.05571	0
	8.06381	0
	8.07189	2846.76
	8.08005	0
	8.08816	0
	8.09848	0
	8.1066	0
	8.11482	0
	8.123	0
	8.13126	2280.69
	8.13906	0
	8.14712	0
	8.15526	0
	8.16334	0
	8.17145	0
	8.18158	0
	8.18969	0
	8.1979	0
	8.20592	0
	8.21395	0
	8.22194	0
	8.23011	0
	8.2382	0
	8.24629	0
	8.25435	0
	8.26249	0
	8.27057	0
	8.27866	0
	8.28674	0
	8.29486	0
	8.30291	2138.66
	8.31108	0
	8.31908	0
	8.32716	2596.41
	8.33521	0
	8.34335	0
	8.35357	0
	8.36169	0
	8.36974	0
	8.37788	0
	8.38585	0
	8.39394	0
	8.40205	0
	8.41006	0
	8.41793	0
	8.42613	0
	8.43415	0
	8.44208	0
	8.45019	0
	8.45817	0
	8.46625	0
	8.47427	0
	8.48228	0
	8.49052	0
	8.49871	0
	8.50694	0
	8.51498	0
	8.52305	0
	8.53118	0
	8.53915	0
	8.5474	0
	8.55552	0
	8.56359	0
	8.5716	0
	8.57955	0
	8.58773	0
	8.59589	0
	8.60393	0
	8.61189	0
	8.62003	0
	8.62807	0
	8.63622	0
	8.64439	0
	8.6526	0
	8.66061	0
	8.66871	0
	8.67681	0
	8.68493	0
	8.693	0
	8.70122	0
	8.70908	0
	8.71704	0
	8.72519	0
	8.73327	2462.64
	8.74136	0
	8.74942	0
	8.75763	0
	8.76566	0
	8.77416	0
	8.78233	0
	8.79049	2400.98
	8.79855	0
	8.80674	0
	8.81476	0
	8.82265	0
	8.83073	0
	8.83866	0
	8.84708	0
	8.85504	0
	8.86319	0
	8.87129	0
	8.8793	0
	8.88735	0
	8.89554	0
	8.90371	0
	8.91183	0
	8.91986	0
	8.9279	0
	8.93816	0
	8.94622	0
	8.9543	0
	8.96232	0
	8.97039	0
	8.97838	0
	8.98644	0
	8.99452	0
	9.00261	0
	9.01072	0
	9.02097	0
	9.02905	0
	9.03719	0
	9.04526	0
	9.05317	0
	9.0612	0
	9.06939	0
	9.07741	0
	9.0855	0
	9.0938	0
	9.10178	0
	9.1098	0
	9.11787	0
	9.12593	0
	9.13408	0
	9.14217	0
	9.15025	0
	9.15837	0
	9.16639	0
	9.1744	0
	9.18462	0
	9.19266	0
	9.20068	0
	9.20885	0
	9.21687	0
	9.22497	0
	9.2329	0
	9.24082	0
	9.24882	0
	9.25694	0
	9.26706	0
	9.27505	0
	9.28316	0
	9.29111	0
	9.29921	0
	9.3072	0
	9.31506	0
	9.32293	0
	9.33087	0
	9.3388	0
	9.34877	0
	9.35665	0
	9.36439	0
	9.37229	0
	9.3799	0
	9.38782	0
	9.3957	0
	9.40324	0
	9.41105	0
	9.4189	0
	9.42637	0
	9.43635	0
	9.44375	0
	9.45154	0
	9.45927	0
	9.46698	0
	9.47472	0
	9.48246	0
	9.49009	0
	9.49774	0
	9.5053	0
	9.51503	0
	9.5227	0
	9.53038	0
	9.53794	0
	9.54557	0
	9.5532	0
	9.56079	0
	9.56828	0
	9.57573	0
	9.58323	0
	9.59082	0
	9.60048	0
	9.60789	0
	9.61557	0
	9.62302	0
	9.63067	0
	9.63823	0
	9.64549	0
	9.65294	0
	9.66055	0
	9.6681	0
	9.67556	0
	9.68523	0
	9.69273	0
	9.70028	0
	9.70778	0
	9.71518	0
	9.72265	0
	9.73021	0
	9.73761	0
	9.74512	0
	9.7527	0
	9.76016	0
	9.76986	0
	9.77744	0
	9.78488	0
	9.79236	0
	9.79993	0
	9.80741	0
	9.81491	0
	9.82236	0
	9.82987	0
	9.83733	0
	9.84681	0
	9.85438	0
	9.86187	0
	9.86943	0
	9.87691	0
	9.88442	0
	9.89191	0
	9.89944	0
	9.90667	0
	9.91419	0
	9.9217	0
	9.93106	0
	9.93864	0
	9.94618	0
	9.95356	0
	9.96102	0
	9.96859	0
	9.97599	0
	9.98359	0
	9.99118	0
	9.99868	0
	10.0062	0
	10.0159	0
	10.0234	0
	10.0309	0
	10.0382	0
	10.0457	0
	10.0533	0
	10.0608	0
	10.0682	0
	10.0757	0
	10.0832	0
	10.0906	0
	10.1002	0
	10.1076	0
	10.115	0
	10.1225	0
	10.1298	0
	10.1373	0
	10.1448	0
	10.1523	0
	10.1598	0
	10.1672	0
	10.1748	0
	10.1845	0
	10.192	0
	10.1993	0
	10.2069	0
	10.2143	0
	10.2218	0
	10.2293	0
	10.2369	0
	10.2441	0
	10.2517	0
	10.2592	0
	10.2682	0
	10.2751	0
	10.2825	0
	10.2901	0
	10.2979	2887.87
	10.3056	3613.49
	10.3132	0
	10.3208	0
	10.3283	3460.62
	10.3357	3456.01
	10.343	0
	10.3504	0
	10.3577	5566.91
	10.365	0
	10.3722	0
	10.3794	0
	10.3867	5908.03
	10.3939	0
	10.4011	0
	10.4084	0
	10.4156	5967.56
	10.4228	0
	10.4323	11609.4
	10.4395	6879.88
	10.4468	19874
	10.4541	14465.5
	10.4615	20105.1
	10.4689	11065.6
	10.4762	16794.5
	10.4835	16863.2
	10.4908	20351.7
	10.4983	23236.1
	10.5057	27601.1
	10.5132	26658.9
	10.5215	27686.1
	10.5289	40944.4
	10.5364	35642.8
	10.5439	51953.4
	10.5514	52409
	10.559	52885
	10.5665	63224.8
	10.5741	63756
	10.5817	75346
	10.5893	71965.1
	10.597	80431.6
	10.6047	86454.5
	10.6128	100338
	10.6205	122823
	10.6281	132515
	10.6357	156917
	10.6433	169926
	10.6509	197802
	10.6585	204098
	10.6661	273695
	10.6737	282374
	10.6835	335961
	10.6912	390716
	10.6988	406780
	10.7065	464154
	10.7142	513395
	10.7219	582238
	10.7295	651858
	10.7373	736689
	10.7449	851976
	10.7527	951875
	10.7604	1.01717e+06
	10.7681	1.40608e+06
	10.7758	1.49445e+06
	10.7836	1.72041e+06
	10.7913	2.04322e+06
	10.7991	2.2873e+06
	10.8066	2.28526e+06
	10.8143	3.15158e+06
	10.822	3651519
	10.8297	3472976
	10.8373	3.55221e+06
	10.8471	7163857
	10.8546	5.69377e+06
	10.8621	10217977
	10.8697	11939500
	10.8771	14972826
	10.8846	18355120
	10.892	20842698
	10.8993	25722154
	10.9066	30007024
	10.9138	36682900
	10.9209	44559004
	10.928	51950036
	10.935	58100036
	10.942	70112120
	10.949	83840856
	10.9559	85061328
	10.9628	97915480
	10.9696	107915336
	10.9764	116755400
	10.9837	134012344
	10.9905	141662368
	10.9973	154237232
	11.004	161844832
	11.0109	177930400
	11.0177	92004144
	11.0244	181766192
	11.0312	70600816
	11.0379	138482032
	11.0446	195408016
	11.0513	195887200
	11.0581	203482704
	11.0648	199505024
	11.0715	207835728
	11.0782	205531808
	11.0849	204432784
	11.0917	157151312
	11.1007	201978080
	11.1074	82990784
	11.1141	199356592
	11.1208	203193104
	11.1276	191406352
	11.1345	195555424
	11.1413	181087984
	11.148	175434880
	11.155	171437168
	11.1617	164437376
	11.1685	170926800
	11.1752	183622128
	11.1822	162160272
	11.189	155088976
	11.1957	145366096
	11.2025	140979152
	11.2094	137236608
	11.2162	132068000
	11.2231	132721952
	11.2299	121778144
	11.2368	41427096
	11.2436	93723616
	11.2505	102695360
	11.2574	102996816
	11.2665	15479615
	11.2735	86362072
	11.2804	84781192
	11.2874	79155920
	11.2944	75389168
	11.3015	67736416
	11.3085	65154676
	11.3162	61209404
	11.3234	53976716
	11.3305	45432724
	11.3376	49102172
	11.347	22992962
	11.3543	41614916
	11.3616	36924096
	11.3689	34694972
	11.3762	31201270
	11.3836	29075022
	11.391	27070346
	11.3984	24415944
	11.4058	23069602
	11.4133	22076882
	11.4209	19511664
	11.4285	16420007
	11.4361	15783342
	11.4437	15135519
	11.4514	13624154
	11.4591	9879111
	11.4668	10887271
	11.4743	10826490
	11.482	10347599
	11.4897	9488155
	11.4974	8666316
	11.5052	8103333
	11.5151	7.63738e+06
	11.5229	6.96846e+06
	11.5308	6352208
	11.5385	6.09928e+06
	11.5464	5.6208e+06
	11.5543	5.23372e+06
	11.5625	4.80905e+06
	11.5704	4.6807e+06
	11.5782	4.51701e+06
	11.5861	4.11299e+06
	11.5941	3.80076e+06
	11.6042	3.51447e+06
	11.612	3.47842e+06
	11.62	2.9487e+06
	11.6279	3.1156e+06
	11.6359	2.89785e+06
	11.6438	2.79963e+06
	11.6517	2.77531e+06
	11.6596	2.71825e+06
	11.6676	2674250
	11.6756	2.51684e+06
	11.6856	2213523
	11.6935	2.2397e+06
	11.7012	2.24632e+06
	11.7091	2.16058e+06
	11.7169	2.05851e+06
	11.7247	2.02948e+06
	11.7326	1.94834e+06
	11.7405	1.96659e+06
	11.7483	1.95463e+06
	11.7561	1.72062e+06
	11.7661	1.70712e+06
	11.7738	1748345
	11.7816	1620197
	11.7894	1.59678e+06
	11.7972	1.48048e+06
	11.8048	1.47618e+06
	11.8126	1.55376e+06
	11.8202	1.5359e+06
	11.8279	1.23917e+06
	11.8355	1.3225e+06
	11.843	1.4401e+06
	11.8526	1.41418e+06
	11.8606	1.37356e+06
	11.8681	1.30177e+06
	11.8756	1.17494e+06
	11.883	1.32002e+06
	11.8904	1.24325e+06
	11.8978	1.17716e+06
	11.9052	1.17517e+06
	11.9126	1.18704e+06
	11.9199	1.12935e+06
	11.9273	1.15573e+06
	11.9345	1115584
	11.9418	1.09442e+06
	11.9491	1096903
	11.957	1.0843e+06
	11.9643	962796
	11.9716	608961
	11.9789	1.03839e+06
	11.9862	1.02629e+06
	11.9935	959950
	12.0008	982717
	12.008	931058
	12.0174	951293
	12.0248	981559
	12.0321	908530
	12.0395	913018
	12.0468	869823
	12.0542	889373
	12.0616	834506
	12.069	842237
	12.0765	847374
	12.084	850329
	12.0914	891291
	12.0989	830934
	12.1064	804488
	12.1139	821531
	12.1215	824071
	12.129	826527
	12.1367	707762
	12.1443	730922
	12.152	755602
	12.1597	769798
	12.1674	758270
	12.1752	742449
	12.1831	739618
	12.1909	739677
	12.1987	751535
	12.2066	692087
	12.2145	752680
	12.2223	710956
	12.2301	670456
	12.2383	707548
	12.2465	710237
	12.2545	643823
	12.2643	623692
	12.2723	611827
	12.2802	661948
	12.2883	629183
	12.2963	607584
	12.3044	632742
	12.3123	617664
	12.3202	626699
	12.3283	602404
	12.3362	611815
	12.3442	611790
	12.3544	577913
	12.3623	541521
	12.3704	540095
	12.3784	569171
	12.3865	565668
	12.3943	528930
	12.4023	510095
	12.4105	510834
	12.4184	537531
	12.4264	530972
	12.4345	574436
	12.4427	540403
	12.4508	533560
	12.4589	465262
	12.4669	522833
	12.4749	508188
	12.483	489399
	12.4909	501823
	12.4992	503445
	12.5071	469206
	12.5173	470351
	12.5254	477413
	12.5334	448176
	12.5415	423085
	12.5497	458004
	12.5578	452972
	12.5659	426952
	12.574	401745
	12.5821	447109
	12.5902	438045
	12.5981	407726
	12.6062	437595
	12.6143	372665
	12.6224	360199
	12.6305	403039
	12.6385	405215
	12.6466	387149
	12.6546	379391
	12.6628	409923
	12.671	377489
	12.6792	395758
	12.6873	364876
	12.6953	353035
	12.7033	347945
	12.7114	356405
	12.7194	363341
	12.7276	350318
	12.7356	345425
	12.7436	367152
	12.7516	330168
	12.7595	295610
	12.7676	313073
	12.7756	306068
	12.7835	317085
	12.7916	337375
	12.7998	314364
	12.8078	340394
	12.8158	330298
	12.8239	301241
	12.8319	298257
	12.84	304303
	12.8482	297936
	12.8563	323214
	12.8644	310379
	12.8723	294932
	12.8805	313726
	12.8884	288657
	12.8964	280175
	12.9045	283138
	12.9125	191663
	12.9206	308594
	12.9287	276569
	12.9389	283929
	12.9469	270990
	12.955	265572
	12.9631	270078
	12.9712	272329
	12.9794	217661
	12.9873	216179
	12.9955	264309
	13.0037	251603
	13.0119	240594
	13.0219	260455
	13.0298	254903
	13.0377	246157
	13.0458	236295
	13.0539	237253
	13.0621	223506
	13.0703	229810
	13.0784	226215
	13.0865	214187
	13.0945	203188
	13.1047	182627
	13.1127	218588
	13.1207	225796
	13.1288	212248
	13.137	191570
	13.1451	209188
	13.1532	219263
	13.1613	222681
	13.1694	188953
	13.1775	186993
	13.1877	210508
	13.1959	203232
	13.2041	202941
	13.2123	199427
	13.2203	190238
	13.2285	141142
	13.2367	173139
	13.2447	199633
	13.2529	201126
	13.261	141918
	13.2712	190693
	13.2793	181553
	13.2875	163690
	13.2956	180840
	13.3037	163140
	13.3117	178630
	13.3199	181381
	13.3281	164729
	13.3361	180171
	13.3443	162176
	13.3545	170928
	13.3628	130879
	13.3708	160416
	13.3789	166474
	13.3871	171131
	13.3952	173942
	13.4034	173848
	13.4115	175569
	13.4197	168659
	13.428	159664
	13.4359	160235
	13.4439	180040
	13.4521	162887
	13.4602	143212
	13.4683	140985
	13.4765	130505
	13.4846	132315
	13.4929	158985
	13.501	150827
	13.5092	124059
	13.5195	151728
	13.5278	167898
	13.5359	150058
	13.544	128792
	13.5521	152160
	13.5602	152016
	13.5682	149729
	13.5764	147065
	13.5845	156468
	13.5928	149420
	13.6008	143662
	13.6087	143840
	13.6169	154386
	13.625	160167
	13.6331	159528
	13.6412	153982
	13.6493	138932
	13.6575	153022
	13.6656	175137
	13.6737	161476
	13.6821	159494
	13.6902	189384
	13.6984	134349
	13.7066	207211
	13.7147	185733
	13.7228	206041
	13.7311	191073
	13.7393	214796
	13.7474	232789
	13.7557	206767
	13.7639	243783
	13.7721	266282
	13.7802	262082
	13.7883	305815
	13.7963	319144
	13.8044	329587
	13.8125	353205
	13.8207	347213
	13.8289	371928
	13.8369	487620
	13.845	458416
	13.8533	483517
	13.8614	463433
	13.8695	624293
	13.8776	679188
	13.8856	716857
	13.8937	866345
	13.9017	860059
	13.9098	881585
	13.9181	993922
	13.9264	1.0956e+06
	13.9366	1.15148e+06
	13.9447	1.26666e+06
	13.9529	1.31452e+06
	13.9609	1.47408e+06
	13.969	1.45775e+06
	13.9772	1.66328e+06
	13.9851	1.65846e+06
	13.9933	1.98529e+06
	14.0014	2.07831e+06
	14.0093	1868467
	14.0195	2.20113e+06
	14.0274	2.36052e+06
	14.0354	2.50561e+06
	14.0433	2.69704e+06
	14.0513	2.58105e+06
	14.0592	1.72648e+06
	14.0673	3.00759e+06
	14.0753	3.11694e+06
	14.0833	3.18055e+06
	14.0914	3446096
	14.1016	2.82794e+06
	14.1095	3.21266e+06
	14.1175	3.43404e+06
	14.1254	3556552
	14.1333	3.81916e+06
	14.1411	3.73358e+06
	14.1491	3.71679e+06
	14.157	4.01095e+06
	14.1649	3.88748e+06
	14.1728	2.77716e+06
	14.1806	3.81089e+06
	14.1885	3.84461e+06
	14.1964	3636284
	14.2042	3.92801e+06
	14.2121	3860584
	14.22	3.60951e+06
	14.2278	3686164
	14.2357	3631557
	14.2435	3421716
	14.2513	3.35286e+06
	14.259	3.18113e+06
	14.2688	3.28195e+06
	14.2765	3.23965e+06
	14.2843	3.04973e+06
	14.2921	3038921
	14.2998	2.94031e+06
	14.3075	2.75842e+06
	14.3153	2.4923e+06
	14.3231	2.61198e+06
	14.3307	2.56687e+06
	14.3384	2.42403e+06
	14.3462	2.26495e+06
	14.3539	2.11821e+06
	14.3617	2.07219e+06
	14.3694	1.83434e+06
	14.3772	1.59337e+06
	14.385	1.71034e+06
	14.3927	1.7404e+06
	14.4004	1.43165e+06
	14.4081	1.61168e+06
	14.416	1.49128e+06
	14.4237	1.43907e+06
	14.4316	1.28378e+06
	14.4394	1.24365e+06
	14.4473	1.15019e+06
	14.4552	1.10115e+06
	14.4631	1.00274e+06
	14.471	997932
	14.4789	874028
	14.4869	746324
	14.4948	644352
	14.5027	765050
	14.5107	714906
	14.5207	632793
	14.5287	606205
	14.5366	561380
	14.5445	562746
	14.5525	527217
	14.5604	412471
	14.5684	426128
	14.5764	453649
	14.5845	442258
	14.5926	427125
	14.6028	402755
	14.6109	360324
	14.6189	290225
	14.6268	267525
	14.6349	294804
	14.6429	294113
	14.651	290945
	14.6591	267197
	14.6672	287312
	14.6753	264669
	14.6834	252124
	14.6915	195737
	14.6995	205209
	14.7076	237457
	14.7156	236895
	14.7239	201149
	14.7319	214188
	14.74	191646
	14.7481	184512
	14.7562	192215
	14.7665	164012
	14.7747	153064
	14.7827	177382
	14.7909	172212
	14.799	164714
	14.807	167519
	14.8154	160507
	14.8236	157315
	14.8316	136974
	14.8397	139476
	14.85	133399
	14.8582	161129
	14.8662	148879
	14.8744	130949
	14.8825	148093
	14.8907	129392
	14.8988	126930
	14.9069	130272
	14.915	133977
	14.9232	138434
	14.9312	120222
	14.9393	118697
	14.9474	100804
	14.9556	112978
	14.9638	93014.4
	14.9721	117304
	14.9804	111433
	14.9886	135078
	14.9967	116776
	15.0049	126954
	15.0152	101504
	15.0231	108434
	15.0311	114811
	15.0393	88484.1
	15.0471	102136
	15.0554	100892
	15.0633	104166
	15.0715	99324.4
	15.0797	93519.5
	15.0878	106627
	15.098	91694.5
	15.106	99720.5
	15.1142	80627.2
	15.1224	90955
	15.1307	80043
	15.1389	92926.2
	15.147	84554
	15.1553	89790.4
	15.1634	88377.1
	15.1715	76780.5
	15.1796	97177.9
	15.1877	85084.2
	15.1958	83817.3
	15.204	94396.7
	15.2121	93512.5
	15.2203	94254.6
	15.2284	90998.4
	15.2365	75519.8
	15.2447	80346.3
	15.2529	99271.2
	15.261	62880.1
	15.2714	82749.3
	15.2796	84554.2
	15.2879	80871.6
	15.296	76663.5
	15.3042	82353.7
	15.3123	73867.6
	15.3204	71131.9
	15.3287	86993.9
	15.3369	87305.4
	15.345	63424.2
	15.353	74679.4
	15.3613	77836.6
	15.3694	81841.2
	15.3776	75825.1
	15.3859	71081.9
	15.3942	65885.6
	15.4025	72983.3
	15.4106	62793.1
	15.4187	69434.9
	15.4268	67720.7
	15.4352	64371.6
	15.4432	78100
	15.4514	67573.6
	15.4596	55449.2
	15.4678	65528.3
	15.4759	59244.4
	15.4842	67001.1
	15.4922	65998.6
[truncated: 1,887 more rows]

## Sheet: Fig 5b
	Fig 5b
		Tempo			Without Tempo
	Phe-Phe/EIC	296000000	276000000		450000000	180000000	293000000

[truncated: 21 more sheets: Fig 5c, Fig 5d, Fig. 5e, Supplementary Figure 2, Supplementary Figure 3, Supplementary Figure 4, Supplementary Figure 5-7, Supplementary Figure 8, Supplementary Figure 42, Supplementary Figure 128, Supplementary Figure 159, Supplementary Figure 160, Supplementary Figure 161, Supplementary Figure 162, Supplementary Figure 163, Supplementary Figure 164, Supplementary Figure 165, Supplementary Figure 166, Supplementary Figure 167, Supplementary Figure 168 …]
